# Supplementary material for: Characterization of super‐enhancer‐associated functional lncRNAs acting as ceRNAs in ESCC
Source: Mol Oncol. 2020 Jun 20;14(9):2203–30. doi: 10.1002/1878-0261.12726 (PMC7463357; doi:10.1002/1878-0261.12726)
Supplement: Supplementary file 10 — Appendix S1. The clinical and pathological characteristics of patients in ESCC datasets. [file MOL2-14-2203-s010.xlsx]

## Sheet: GSE53625 (n=119)
Patient ID	Age	Sex	Tobacco use	Alcohol use	Tumor loation	Tumor grade	T stage	N stage	TNM stage	Arrhythmia	Pneumonia	Anastomotic leak	Adjuvant therapy	Death at FU	Survival time(months)
ec4	57	male	yes	yes	upper	moderately	T3	N0	II	no	no	no	yes	yes	48.7667
ec6	63	male	yes	yes	lower	poorly	T3	N2	III	no	no	no	unknown	yes	9.76667
ec7	70	male	no	no	middle	moderately	T4	N0	III	yes	yes	yes	yes	yes	5.83333
ec9	65	male	yes	yes	lower	moderately	T4	N1	III	no	no	no	yes	no	72.5333
ec10	57	male	yes	yes	middle	poorly	T2	N0	II	no	no	no	unknown	no	72.6333
ec11	50	male	yes	no	lower	poorly	T4	N1	III	yes	no	no	unknown	yes	35.0333
ec12	74	male	no	no	middle	moderately	T2	N0	II	no	no	no	unknown	yes	24.6667
ec13	57	male	yes	yes	upper	poorly	T1	N0	I	no	no	no	yes	yes	59.1333
ec23	69	female	no	no	middle	moderately	T2	N0	II	no	no	no	unknown	no	63.2667
ec25	59	female	no	no	middle	poorly	T4	N0	III	no	yes	no	unknown	yes	8.36667
ec26	67	male	yes	yes	middle	poorly	T3	N3	III	yes	no	no	yes	yes	10.4667
ec27	69	male	yes	yes	lower	well	T2	N2	III	yes	no	no	yes	yes	63.0667
ec28	66	male	yes	yes	middle	moderately	T4	N0	III	no	no	no	yes	no	70.0667
ec31	68	male	no	yes	middle	moderately	T3	N0	II	no	no	no	unknown	no	72.1333
ec32	60	male	yes	yes	middle	moderately	T4	N3	III	yes	no	no	yes	yes	12
ec36	69	male	yes	yes	middle	poorly	T3	N1	III	no	no	no	yes	no	69.6333
ec42	76	male	yes	yes	lower	poorly	T1	N1	II	no	no	no	no	yes	13
ec45	68	male	yes	no	middle	moderately	T3	N0	II	no	no	no	no	no	68.7
ec46	76	male	yes	yes	middle	moderately	T3	N0	II	yes	no	no	yes	no	68.2
ec49	54	male	yes	yes	lower	moderately	T4	N1	III	no	no	no	no	no	68.6
ec51	60	male	yes	yes	lower	moderately	T3	N0	II	no	no	no	yes	no	68
ec52	48	male	yes	yes	lower	well	T3	N0	I	no	no	no	no	no	68
ec60	69	male	yes	yes	middle	poorly	T2	N1	II	yes	yes	no	unknown	yes	0.1
ec61	60	female	no	no	upper	moderately	T3	N3	III	no	no	no	unknown	yes	19.2667
ec71	46	male	yes	yes	upper	moderately	T2	N1	II	no	no	no	unknown	yes	13.4667
ec73	64	male	yes	yes	lower	poorly	T3	N2	III	no	no	no	yes	no	65.8667
ec74	52	male	no	yes	lower	moderately	T4	N1	III	no	no	yes	yes	yes	11.5
ec76	44	male	yes	yes	middle	moderately	T4	N1	III	no	no	no	unknown	yes	17.4333
ec77	68	male	yes	yes	middle	moderately	T3	N1	III	no	no	no	yes	yes	14.3667
ec79	50	male	no	no	middle	poorly	T3	N0	II	no	no	no	yes	no	65.1667
ec87	53	male	no	yes	middle	well	T3	N1	III	no	no	no	unknown	no	65.5
ec91	62	male	no	yes	middle	moderately	T3	N0	II	no	no	no	no	no	64.1333
ec92	47	male	no	no	middle	poorly	T1	N1	II	no	no	no	yes	yes	26.5
ec94	36	male	no	no	middle	moderately	T3	N0	II	no	no	no	unknown	no	65.2667
ec96	52	male	yes	yes	middle	moderately	T3	N3	III	no	yes	yes	yes	yes	4.2
ec97	53	female	no	no	middle	moderately	T3	N2	III	no	no	no	unknown	yes	25.1667
ec101	45	male	yes	yes	lower	well	T3	N1	III	yes	no	no	no	no	63.5333
ec106	41	male	yes	yes	lower	well	T3	N0	I	no	no	no	yes	no	62.8667
ec108	55	female	no	no	upper	poorly	T3	N1	III	no	no	no	yes	yes	21.2333
ec119	50	female	no	no	middle	well	T4	N0	III	yes	no	no	yes	yes	45.8333
ec120	50	male	yes	yes	upper	moderately	T1	N3	III	no	no	no	yes	yes	17.5
ec122	59	male	yes	yes	upper	poorly	T2	N1	II	yes	no	no	yes	yes	6.2
ec131	54	male	yes	yes	middle	poorly	T2	N0	II	no	no	no	no	no	61.9333
ec132	51	male	yes	no	middle	moderately	T4	N0	III	no	no	no	yes	yes	24.4
ec134	73	female	no	no	middle	moderately	T3	N0	II	yes	no	no	no	no	60.7333
ec135	51	male	yes	yes	lower	poorly	T3	N2	III	yes	no	no	unknown	yes	15.8667
ec142	45	male	yes	no	upper	moderately	T3	N1	III	yes	no	no	unknown	yes	34.1667
ec148	61	male	yes	no	middle	well	T3	N0	II	yes	yes	yes	unknown	yes	9.76667
ec205	57	male	yes	yes	upper	moderately	T3	N0	II	no	no	no	yes	no	61.3667
ec206	45	male	yes	yes	middle	well	T3	N0	II	no	no	no	yes	no	61.3667
ec207	39	male	yes	yes	middle	poorly	T4	N1	III	no	no	no	yes	yes	15.6
ec208	40	male	yes	yes	lower	well	T2	N2	III	yes	no	no	yes	yes	6.33333
ec210	82	male	no	yes	lower	well	T4	N1	III	no	no	yes	unknown	yes	1.43333
ec211	53	male	yes	yes	middle	poorly	T2	N3	III	no	no	no	unknown	yes	8.26667
ec212	60	male	yes	yes	lower	well	T3	N1	III	no	no	no	yes	yes	22.4
ec214	59	male	yes	no	middle	poorly	T4	N1	III	yes	no	no	yes	yes	22.7
ec215	58	male	no	no	middle	moderately	T2	N2	III	no	no	yes	unknown	no	60.9
ec216	62	male	yes	yes	lower	well	T4	N3	III	no	no	no	yes	yes	6.63333
ec218	49	male	yes	yes	lower	poorly	T4	N0	III	yes	no	no	no	yes	6.66667
ec219	57	female	no	no	middle	well	T2	N1	II	no	no	no	yes	yes	56.2333
ec220	56	male	yes	yes	lower	moderately	T2	N0	II	no	no	no	yes	no	60.2
ec221	72	male	no	no	middle	well	T3	N0	II	yes	no	no	unknown	yes	47.1667
ec222	52	male	yes	yes	middle	moderately	T3	N0	II	no	no	no	yes	yes	8.53333
ec223	73	male	yes	yes	lower	well	T4	N3	III	yes	no	no	no	yes	13
ec224	51	male	yes	yes	middle	moderately	T4	N2	III	yes	no	no	yes	no	60.3
ec225	59	male	yes	yes	lower	moderately	T3	N0	II	yes	no	no	yes	yes	27.5667
ec226	59	female	no	no	middle	moderately	T3	N0	II	no	no	no	yes	yes	34.6667
ec227	54	male	yes	no	middle	moderately	T3	N0	II	no	no	no	no	no	60.9667
ec228	57	male	yes	no	lower	moderately	T4	N2	III	yes	yes	no	yes	no	60.6333
ec229	61	male	no	yes	lower	moderately	T4	N1	III	no	no	no	yes	yes	19.2
ec231	55	male	yes	yes	middle	moderately	T3	N0	II	no	no	no	yes	no	61.6
ec234	59	male	yes	no	middle	well	T4	N3	III	no	no	no	yes	no	64
ec236	75	male	yes	no	lower	poorly	T4	N0	III	no	no	no	no	yes	4.9
ec239	71	female	no	no	lower	moderately	T2	N2	III	yes	no	no	yes	yes	32.2
ec241	62	female	no	no	upper	moderately	T2	N1	II	no	yes	yes	yes	no	62.9333
ec243	53	male	yes	no	lower	moderately	T2	N0	II	no	no	no	no	no	62.9667
ec245	62	male	yes	yes	middle	moderately	T3	N2	III	no	no	no	yes	yes	37.1667
ec246	60	male	yes	yes	middle	moderately	T3	N1	III	no	no	no	yes	no	62.4667
ec247	68	male	yes	yes	lower	moderately	T3	N1	III	no	no	no	unknown	yes	24.8
ec249	57	male	yes	yes	middle	poorly	T3	N0	II	no	no	yes	yes	no	62.4667
ec251	61	male	no	yes	lower	moderately	T3	N1	III	no	no	no	yes	yes	15.4333
ec253	60	female	no	no	middle	poorly	T3	N0	II	no	no	yes	no	no	61.3333
ec256	62	male	yes	yes	lower	moderately	T4	N1	III	no	no	no	yes	yes	38.5333
ec258	57	female	no	no	middle	poorly	T3	N0	II	no	no	no	no	yes	23.2667
ec259	67	female	no	no	middle	moderately	T3	N1	III	no	no	no	yes	yes	11
ec260	67	female	no	no	middle	well	T3	N1	III	no	no	yes	yes	yes	23.1333
ec261	56	male	yes	yes	middle	moderately	T4	N2	III	no	no	no	yes	yes	10.0333
ec262	68	female	no	no	middle	moderately	T3	N0	II	no	no	no	yes	yes	7.8
ec264	66	male	no	no	middle	poorly	T4	N1	III	no	yes	no	yes	yes	21.4333
ec265	66	male	yes	yes	middle	moderately	T3	N0	II	no	no	no	no	no	61.9
ec266	68	male	yes	yes	middle	moderately	T3	N0	II	no	no	no	yes	yes	9.03333
ec269	60	male	yes	yes	middle	poorly	T3	N1	III	no	no	no	yes	yes	42.0333
ec273	53	male	yes	yes	middle	moderately	T3	N0	II	no	no	no	yes	no	60.9667
ec274	60	male	yes	yes	lower	moderately	T1	N0	I	no	no	no	no	no	61
ec275	68	male	yes	yes	middle	moderately	T1	N1	II	yes	no	no	yes	yes	31.5
ec277	65	female	yes	no	middle	poorly	T3	N1	III	no	no	no	yes	no	60.6333
ec279	51	male	yes	yes	middle	moderately	T3	N0	II	no	yes	no	no	no	61.3
ec280	54	male	yes	no	middle	moderately	T4	N0	III	no	no	no	yes	no	61.2
ec281	71	male	no	yes	middle	moderately	T3	N1	III	no	no	no	yes	yes	12.5667
ec284	53	male	yes	yes	middle	moderately	T1	N0	I	no	no	no	yes	yes	24.4333
ec285	62	female	no	no	middle	moderately	T3	N0	II	no	no	no	no	no	60.5667
ec287	64	male	yes	yes	middle	moderately	T2	N0	II	no	no	no	no	yes	21.2667
ec288	63	male	yes	yes	middle	moderately	T3	N1	III	no	no	no	no	yes	16.8333
ec29	57	male	no	yes	lower	well	T3	N1	III	yes	no	no	no	no	69.9667
ec30	49	male	yes	yes	middle	poorly	T3	N1	III	no	no	no	yes	yes	32.4667
ec68	41	male	yes	yes	upper	poorly	T3	N1	III	no	no	no	yes	yes	12.2333
ec80	59	male	yes	no	upper	well	T4	N0	III	no	no	no	yes	yes	9
ec81	71	male	yes	yes	lower	poorly	T3	N0	II	no	yes	no	unknown	yes	3.83333
ec102	71	female	no	no	lower	well	T2	N0	I	no	no	yes	unknown	yes	0.633333
ec112	62	male	yes	no	lower	poorly	T3	N3	III	yes	no	no	yes	no	63.4
ec117	59	male	yes	yes	middle	moderately	T4	N0	III	no	no	no	yes	yes	10.5667
ec129	68	male	no	no	middle	well	T3	N0	II	no	yes	no	yes	yes	5.06667
ec136	65	female	no	no	lower	moderately	T3	N1	III	yes	no	no	no	yes	25.7333
ec146	54	male	yes	yes	middle	poorly	T2	N1	II	no	no	no	yes	yes	22.1333
ec201	62	female	no	no	upper	moderately	T3	N2	III	no	no	no	no	yes	21.5333
ec217	63	male	yes	yes	middle	moderately	T3	N1	III	no	no	no	yes	yes	21.9333
ec268	42	male	yes	yes	upper	moderately	T1	N1	II	no	no	no	yes	no	61.8333
ec290	53	male	yes	yes	lower	well	T4	N0	III	no	no	no	unknown	no	60.7667
ec297	56	male	no	no	middle	well	T2	N0	II	no	yes	no	unknown	no	60.5

## Sheet: GSE53625 (n=60)
Patient ID	Age	Sex	Tobacco use	Alcohol use	Tumor location	Tumor grade	T stage	N stage	TNM stage	Arrhythmia	Pneumonia	Anastomotic leak	Adjuvant therapy	Death at FU	Survival time(months)
ec302	66.4603	female	no	no	middle	moderately	T3	N2	III	no	no	no	yes	yes	11.6333
ec303	64.0137	male	yes	yes	middle	moderately	T3	N0	II	yes	no	no	no	no	58.2
ec305	50.9123	male	yes	yes	middle	moderately	T3	N0	II	no	no	no	yes	yes	39.1667
ec306	46.3288	male	yes	yes	lower	moderately	T3	N0	II	yes	no	no	no	no	57.7333
ec308	54.4795	male	yes	yes	middle	moderately	T3	N1	III	yes	no	no	yes	yes	10.9667
ec309	56.2329	male	no	no	lower	moderately	T1	N1	II	no	no	no	no	no	57.6
ec311	57.0986	male	yes	yes	lower	moderately	T3	N3	III	no	no	no	yes	no	57.5333
ec312	44.663	male	yes	yes	middle	poorly	T3	N1	III	no	no	no	yes	no	57.3667
ec315	43.7699	male	yes	yes	lower	moderately	T3	N1	III	no	no	no	yes	no	57.2667
ec316	67.274	female	yes	no	upper	poorly	T3	N0	II	yes	no	yes	yes	no	57.2333
ec317	68.2904	male	yes	yes	lower	moderately	T3	N0	II	yes	no	no	yes	yes	13
ec318	60.5068	female	yes	no	lower	well	T3	N1	III	no	no	no	yes	yes	5.7
ec319	48.4027	male	yes	yes	middle	moderately	T3	N0	II	no	no	no	yes	no	56.6333
ec321	54.2932	male	yes	yes	lower	moderately	T3	N0	II	no	no	no	unknown	no	56.6333
ec322	51.989	female	no	no	lower	well	T3	N0	I	no	no	no	yes	no	56.1333
ec324	58.3205	female	no	no	middle	well	T3	N0	II	no	no	no	no	no	55.6667
ec325	53.9973	male	yes	yes	middle	moderately	T1	N1	II	no	no	no	yes	yes	11.0667
ec326	67.8438	female	no	no	middle	poorly	T3	N0	II	yes	no	no	no	no	55.2667
ec330	64.8795	male	yes	yes	lower	moderately	T3	N1	III	no	no	no	yes	no	55.2667
ec331	45.2219	male	yes	yes	middle	moderately	T2	N1	II	no	no	no	unknown	yes	29.7
ec333	66.2712	male	yes	no	upper	poorly	T3	N0	II	no	no	no	yes	yes	6.26667
ec334	72.2411	male	yes	yes	lower	poorly	T3	N0	II	no	no	no	yes	yes	25.4667
ec337	64.7507	male	no	no	lower	well	T3	N3	III	no	no	no	yes	yes	10.2
ec338	54.5753	male	yes	yes	middle	poorly	T3	N1	III	no	yes	no	yes	yes	13.1667
ec340	62.4384	male	yes	yes	lower	moderately	T3	N0	II	yes	no	no	no	no	54.7333
ec341	66.1479	male	no	no	lower	poorly	T3	N1	III	no	no	no	unknown	yes	18.0667
ec342	53.7425	male	yes	yes	lower	well	T3	N1	III	no	no	no	yes	yes	36.3
ec347	56.9644	male	yes	yes	lower	moderately	T3	N0	II	no	no	no	no	no	54.1
ec353	71.9151	male	no	yes	middle	poorly	T3	N2	III	no	no	no	yes	yes	16.0333
ec355	53.5644	female	no	no	upper	moderately	T1	N0	I	no	no	no	yes	no	52.9333
ec361	61.274	male	no	no	middle	well	T3	N0	II	yes	no	no	no	no	52.7
ec362	66.4603	male	yes	yes	middle	poorly	T3	N0	II	no	no	no	unknown	yes	8.46667
ec365	62.1205	female	no	no	middle	poorly	T3	N2	III	no	no	no	no	yes	4.36667
ec366	59.6521	male	yes	yes	middle	poorly	T1	N0	I	no	no	no	no	no	52.0333
ec367	65.4493	female	no	no	middle	poorly	T3	N0	II	yes	no	no	no	yes	8.76667
ec370	51.737	male	no	no	middle	moderately	T3	N0	II	no	no	no	no	yes	1.66667
ec371	58.6356	male	no	no	middle	well	T3	N1	III	yes	yes	no	no	no	51.3
ec373	75.5096	male	no	no	lower	poorly	T3	N2	III	no	no	no	yes	no	51.2
ec374	71.1836	male	yes	yes	middle	well	T2	N0	II	no	no	no	no	no	51.1
ec375	55.989	male	no	no	middle	poorly	T3	N1	III	no	no	no	yes	yes	11.4
ec376	57.3945	male	no	no	middle	moderately	T3	N0	II	no	no	no	no	no	50.6
ec378	50.9425	male	yes	yes	lower	well	T2	N0	I	no	no	no	no	no	50.1667
ec380	80.9507	male	no	no	middle	moderately	T3	N0	II	yes	no	no	yes	yes	24.4667
ec381	63.7178	male	yes	yes	lower	moderately	T3	N2	III	yes	no	no	yes	no	49.4333
ec382	62.8986	male	yes	yes	lower	moderately	T3	N2	III	yes	no	no	yes	yes	32.0667
ec385	62.8438	female	no	no	middle	moderately	T3	N0	II	no	no	no	no	yes	25.1667
ec391	68.5178	female	no	no	upper	moderately	T3	N1	III	no	no	no	yes	yes	6.63333
ec392	39.5397	male	yes	yes	lower	moderately	T3	N1	III	no	yes	no	yes	no	48.4333
ec393	68.0849	female	no	no	lower	poorly	T3	N1	III	no	no	no	yes	yes	11.4
ec396	66.9178	male	yes	yes	lower	moderately	T2	N1	II	no	no	no	no	no	48.0333
ec398	47.5507	male	yes	yes	lower	moderately	T3	N0	II	no	no	no	yes	no	47.9333
ec400	46.0329	male	no	yes	lower	moderately	T3	N0	II	no	no	no	yes	yes	6
ec402	59.9726	male	yes	no	middle	moderately	T2	N1	II	no	no	no	yes	yes	39.1667
ec403	63.6603	male	no	no	middle	poorly	T2	N0	II	no	no	no	no	yes	29.8667
ec404	78.8877	male	no	yes	lower	poorly	T3	N1	III	yes	no	no	yes	yes	39.8333
ec405	61.3315	male	no	no	middle	moderately	T3	N0	II	yes	no	no	no	yes	44.9333
ec406	56.0849	male	yes	no	middle	moderately	T4	N2	III	no	no	no	yes	yes	39.5
ec407	56	male	yes	yes	upper	moderately	T2	N2	III	yes	no	no	yes	yes	19.1667
ec408	81	male	no	no	lower	moderately	T3	N2	III	no	no	no	no	yes	8.5
ec409	51	male	yes	yes	upper	moderately	T3	N1	III	no	no	no	yes	yes	17.9

## Sheet: TCGA ESCC
bcr_patient_barcode	status	time (day)	htype	gender	tobacco_smoking_history_indicator	age_at_diagnosis	ajcc_tumor_pathologic_pt	ajcc_nodes_pathologic_pn	ajcc_metastasis_pathologic_pm	alcohol_history_documented
TCGA-IC-A6RF	0	189	Esophagus Squamous Cell Carcinoma	FEMALE	3	69	T1	N0	M0	YES
TCGA-IG-A3I8	0	0	Esophagus Squamous Cell Carcinoma	FEMALE	1	51	T3	N0	M0	NO
TCGA-IG-A3QL	0	0	Esophagus Squamous Cell Carcinoma	MALE	2	54	T2	N0	M0	YES
TCGA-IG-A3Y9	0	0	Esophagus Squamous Cell Carcinoma	MALE	2	72	T4	N0	M0	YES
TCGA-IG-A3YA	0	0	Esophagus Squamous Cell Carcinoma	MALE	2	53	T4	N0	M0	YES
TCGA-IG-A3YB	0	0	Esophagus Squamous Cell Carcinoma	MALE	1	61	T3	N1	M0	NO
TCGA-IG-A3YC	0	0	Esophagus Squamous Cell Carcinoma	MALE	2	62	T3	N1	M0	YES
TCGA-IG-A4P3	0	1	Esophagus Squamous Cell Carcinoma	MALE	4	48	T2	N1	M0	YES
TCGA-IG-A4QT	0	30	Esophagus Squamous Cell Carcinoma	MALE	2	56	T3	N0	M0	YES
TCGA-IG-A50L	0	16	Esophagus Squamous Cell Carcinoma	MALE	3	58	T3	N1	M0	NO
TCGA-IG-A51D	0	0	Esophagus Squamous Cell Carcinoma	MALE	1	63	T1	N1	M0	NO
TCGA-IG-A5B8	1	24	Esophagus Squamous Cell Carcinoma	MALE	2	72	T3	N0	M0	YES
TCGA-IG-A5S3	0	0	Esophagus Squamous Cell Carcinoma	FEMALE	1	69	T3	N0	M0	YES
TCGA-IG-A625	0	11	Esophagus Squamous Cell Carcinoma	MALE	1	60	T3	N2	M0	YES
TCGA-IG-A6QS	0	4	Esophagus Squamous Cell Carcinoma	MALE	2	54	T2	N1	M0	YES
TCGA-IG-A8O2	0	14	Esophagus Squamous Cell Carcinoma	MALE	4	62	T3	N2	M0	YES
TCGA-IG-A97H	0	13	Esophagus Squamous Cell Carcinoma	MALE	4	36	T3	NX	M0	YES
TCGA-JY-A6FA	1	1361	Esophagus Squamous Cell Carcinoma	MALE	4	51	T2	N1	M0	YES
TCGA-JY-A6FD	0	1638	Esophagus Squamous Cell Carcinoma	FEMALE	1	51	T3	N0	M0	YES
TCGA-JY-A6FE	1	112	Esophagus Squamous Cell Carcinoma	MALE	4	49	T3	N1	M0	YES
TCGA-JY-A6FG	1	1263	Esophagus Squamous Cell Carcinoma	MALE	4	50	T3	N1	M0	YES
TCGA-JY-A93F	0	535	Esophagus Squamous Cell Carcinoma	FEMALE	1	58	T2	N0	M0	YES
TCGA-KH-A6WC	0	189	Esophagus Squamous Cell Carcinoma	MALE	3	82	T1	N0	M0	YES
TCGA-L5-A43H	1	9	Esophagus Squamous Cell Carcinoma	MALE	4	75	T3	N1	M0	YES
TCGA-L5-A43J	1	131	Esophagus Squamous Cell Carcinoma	MALE	3	90	T3	N0	MX	YES
TCGA-L5-A4OM	0	124	Esophagus Squamous Cell Carcinoma	FEMALE	2	54	T1	N0	[Unknown]	YES
TCGA-L5-A88S	0	211	Esophagus Squamous Cell Carcinoma	MALE	3	84	T3	N0	MX	NO
TCGA-L5-A88W	1	764	Esophagus Squamous Cell Carcinoma	MALE	[Unknown]	67	T3	N0	MX	YES
TCGA-L5-A88Z	0	225	Esophagus Squamous Cell Carcinoma	FEMALE	1	70	T1	N1	M0	YES
TCGA-L5-A8NK	0	412	Esophagus Squamous Cell Carcinoma	FEMALE	4	84	T3	N0	M0	YES
TCGA-L5-A8NQ	1	650	Esophagus Squamous Cell Carcinoma	MALE	3	71	T2	N0	M0	YES
TCGA-LN-A49K	0	2	Esophagus Squamous Cell Carcinoma	MALE	1	66	T3	N0	M0	NO
TCGA-LN-A49L	0	2	Esophagus Squamous Cell Carcinoma	MALE	1	44	T2	N0	M0	NO
TCGA-LN-A49M	0	5	Esophagus Squamous Cell Carcinoma	MALE	1	62	T2	N0	M0	NO
TCGA-LN-A49N	0	2	Esophagus Squamous Cell Carcinoma	MALE	1	50	T2	N1	M0	NO
TCGA-LN-A49O	0	10	Esophagus Squamous Cell Carcinoma	MALE	4	47	T3	N0	M0	YES
TCGA-LN-A49P	0	0	Esophagus Squamous Cell Carcinoma	MALE	4	71	T3	N0	M0	YES
TCGA-LN-A49R	0	3	Esophagus Squamous Cell Carcinoma	MALE	4	46	T3	N1	M0	NO
TCGA-LN-A49S	0	4	Esophagus Squamous Cell Carcinoma	MALE	4	59	T3	N0	M0	NO
TCGA-LN-A49U	0	2	Esophagus Squamous Cell Carcinoma	MALE	4	62	T3	N0	M0	YES
TCGA-LN-A49V	0	3	Esophagus Squamous Cell Carcinoma	MALE	4	49	T3	N0	M0	YES
TCGA-LN-A49W	0	2	Esophagus Squamous Cell Carcinoma	MALE	4	73	T3	N1	M0	YES
TCGA-LN-A49X	0	3	Esophagus Squamous Cell Carcinoma	MALE	1	44	T3	N0	M0	NO
TCGA-LN-A49Y	0	2	Esophagus Squamous Cell Carcinoma	MALE	1	77	T3	N0	M0	YES
TCGA-LN-A4A1	0	0	Esophagus Squamous Cell Carcinoma	MALE	1	60	T3	N0	M0	YES
TCGA-LN-A4A2	0	4	Esophagus Squamous Cell Carcinoma	MALE	1	57	T3	N0	M0	YES
TCGA-LN-A4A3	0	2	Esophagus Squamous Cell Carcinoma	MALE	2	61	T3	N1	M0	NO
TCGA-LN-A4A4	0	3	Esophagus Squamous Cell Carcinoma	MALE	1	36	T3	N1	M0	YES
TCGA-LN-A4A5	0	3	Esophagus Squamous Cell Carcinoma	MALE	1	49	T2	N0	M0	YES
TCGA-LN-A4A6	0	3	Esophagus Squamous Cell Carcinoma	MALE	4	65	T2	N0	M0	YES
TCGA-LN-A4A8	0	2	Esophagus Squamous Cell Carcinoma	MALE	1	52	T2	N0	M0	YES
TCGA-LN-A4A9	0	2	Esophagus Squamous Cell Carcinoma	MALE	4	58	T2	N0	M0	YES
TCGA-LN-A4MQ	0	3	Esophagus Squamous Cell Carcinoma	MALE	2	46	T3	N1	M0	NO
TCGA-LN-A4MR	0	2	Esophagus Squamous Cell Carcinoma	MALE	1	57	T2	N0	M0	YES
TCGA-LN-A5U6	0	6	Esophagus Squamous Cell Carcinoma	MALE	2	54	T2	N1	M0	YES
TCGA-LN-A5U7	0	36	Esophagus Squamous Cell Carcinoma	MALE	2	46	T2	N0	M0	YES
TCGA-LN-A7HV	0	0	Esophagus Squamous Cell Carcinoma	MALE	2	58	T2	N0	M0	YES
TCGA-LN-A7HW	0	0	Esophagus Squamous Cell Carcinoma	MALE	2	59	T2	N0	M0	YES
TCGA-LN-A7HX	0	0	Esophagus Squamous Cell Carcinoma	MALE	2	72	T2	N0	M0	YES
TCGA-LN-A7HY	0	0	Esophagus Squamous Cell Carcinoma	MALE	1	50	T3	N1	M0	YES
TCGA-LN-A7HZ	0	0	Esophagus Squamous Cell Carcinoma	MALE	2	49	T2	N0	M0	YES
TCGA-Q9-A6FU	1	157	Esophagus Squamous Cell Carcinoma	FEMALE	4	57	T3	N2	M0	YES
TCGA-S8-A6BW	0	426	Esophagus Squamous Cell Carcinoma	MALE	3	51	T2	N0	MX	YES
TCGA-V5-AASV	0	258	Esophagus Squamous Cell Carcinoma	MALE	4	67	T3	N0	MX	YES
TCGA-VR-A8EO	0	509	Esophagus Squamous Cell Carcinoma	MALE	[Unknown]	49	T3	N0	M0	YES
TCGA-VR-A8EP	0	474	Esophagus Squamous Cell Carcinoma	MALE	2	51	T3	N2	M0	NO
TCGA-VR-A8ER	1	378	Esophagus Squamous Cell Carcinoma	MALE	2	54	T4	N1	M0	YES
TCGA-VR-A8ET	1	47	Esophagus Squamous Cell Carcinoma	MALE	1	64	T2	N0	M0	YES
TCGA-VR-A8EU	1	557	Esophagus Squamous Cell Carcinoma	MALE	2	51	T1	N1	M1	YES
TCGA-VR-A8EW	1	247	Esophagus Squamous Cell Carcinoma	MALE	2	57	T3	N2	M0	YES
TCGA-VR-A8EX	1	855	Esophagus Squamous Cell Carcinoma	MALE	2	63	T1	N1	M1a	NO
TCGA-VR-A8EY	0	724	Esophagus Squamous Cell Carcinoma	FEMALE	3	44	T3	N0	M0	NO
TCGA-VR-A8EZ	1	553	Esophagus Squamous Cell Carcinoma	MALE	2	47	T3	N3	M0	NO
TCGA-VR-A8Q7	0	1117	Esophagus Squamous Cell Carcinoma	MALE	2	60	T3	N1	M0	YES
TCGA-VR-AA4G	0	366	Esophagus Squamous Cell Carcinoma	FEMALE	4	51	T2	N2	M0	NO
TCGA-VR-AA7D	1	279	Esophagus Squamous Cell Carcinoma	MALE	2	58	T3	N3	M0	YES
TCGA-VR-AA7I	1	484	Esophagus Squamous Cell Carcinoma	MALE	3	70	T4	N0	M0	YES
TCGA-Z6-A8JD	0	20	Esophagus Squamous Cell Carcinoma	MALE	1	53	T3	N0	M0	NO
TCGA-Z6-A8JE	0	0	Esophagus Squamous Cell Carcinoma	MALE	1	57	T3	N1	M0	NO
TCGA-Z6-AAPN	0	18	Esophagus Squamous Cell Carcinoma	MALE	4	57	T3	N0	M0	[Not Available]

## Sheet: SRP064894
Patient ID	Sex (1=male and 0=female)	Age	Tobacco use	Alcohol use	Histologic Grade	T stage	N stage	TNM stage	status	Survival time(months)
B786N/T	1	76	1	1	1	3	0	ⅠB	0	307
C200N/T	0	54	1	0	1	3	0	ⅠB	0	317
B783N/T	0	55	0	0	1	2	0	ⅡA	0	318
B788N/T	1	55	0	0	1	3	0	ⅡA	0	308
B797N/T	1	61	0	0	2	3	0	ⅡB	0	273
B798N/T	1	49	1	0	2	3	0	ⅡB	0	265
B799N/T	0	73	0	0	2	3	0	ⅡB	0	279
B801N/T	0	56	0	0	3	3	0	ⅡB	0	279
C199N/T	1	64	1	0	2	3	0	ⅡB	1	269
B785N/T	1	49	1	1	1	3	1	ⅢA	0	315
B804N/T	1	55	0	0	2	2	2	ⅢA	0	271
B782N/T	1	51	1	1	1	3	2	ⅢB	0	253
B791N/T	1	45	1	0	3	3	1	ⅢA	0	300
B794N/T	1	49	1	1	2	3	1	ⅢA	0	287
B800N/T	1	56	0	0	1	3	2	ⅢB	0	228
