# Supplementary material for: Characterization of super‐enhancer‐associated functional lncRNAs acting as ceRNAs in ESCC
Source: Mol Oncol. 2020 Jun 20;14(9):2203–30. doi: 10.1002/1878-0261.12726 (PMC7463357; doi:10.1002/1878-0261.12726)
Supplement: Supplementary file 11 — Appendix S2. Cancer hallmarks and their associated genes based on 31 GO terms. [file MOL2-14-2203-s011.xlsx]

## Sheet: hallmark vs GO terms
Cancer hallmark	GO term ID	GO term name
Angiogenesis	GO:0001525	Angiogenesis
Enabling Replicative Immortality	GO:0032200	Telomere_organization
Enabling Replicative Immortality	GO:0090398	Cellular_senescence
Enabling Replicative Immortality	GO:0090399	Replicative_senescence
Activating Invasion	GO:0034330	Cell_junction_organization
Activating Invasion	GO:0016477	Cell_migration
Activating Invasion	GO:0010718	Positive_regulation_of_epithelial_to_mesenchymal_transition
Activating Invasion	GO:0007155	Cell_adhesion
Genome Instability	GO:0006281	DNA_repair
Genome Instability	GO:0051383	Kinetochore_organization
Genome Instability	GO:0007065	Sister_chromatid_cohesion
Genome Instability	GO:0000819	Sister_chromatid_segregation
Genome Instability	GO:0051988	Regulation_of_attachment_of_spindle_microtubules_to_kinetochore
Genome Instability	GO:0030997	Regulation_of_centriole-centriole_cohesion
Genome Instability	GO:0046605	Regulation_of_centrosome_cycle
Genome Instability	GO:0090224	Regulation_of_spindle_organization
Genome Instability	GO:0031577	Spindle_checkpoint
Resisting Cell Death	GO:0060548	Negative_regulation_of_cell_death
Resisting Cell Death	GO:0012501	Programmed_cell_death
Resisting Cell Death	GO:0010941	Regulation_of_cell_death
Disrupting Cellular Energetics	GO:0006091	Generation_of_precursor_metabolites_and_energy
Sustaining proliferative signaling	GO:0007166	Cell_surface_receptor_signaling_pathway
Sustaining proliferative signaling	GO:0070848	Response_to_growth_factor_stimulus
Tumor-Promoting Inflammation	GO:0006954	Inflammatory_response
Tumor-Promoting Inflammation	GO:0045321	Leukocyte_activation
Avoiding Immune Destruction	GO:0002507	Tolerance_induction
Avoiding Immune Destruction	GO:0001910	Regulation_of_leukocyte_mediated_cytotoxicity
Avoiding Immune Destruction	GO:0019882	Antigen_processing_and_presentation
Avoiding Immune Destruction	GO:0002767	Immune_response-inhibiting_cell_surface_receptor_signaling_pathway
Evading Growth Suppressors	GO:0007049	Cell_cycle
Evading Growth Suppressors	GO:0008283	Cell_proliferation

## Sheet: goterm_gene
GO:0007049	GO:0060548	GO:0007155	GO:0016477	GO:0006954	GO:0007166	GO:0006281	GO:0019882	GO:0008283	GO:0012501	GO:0006091	GO:0010718	GO:0002767	GO:0046605	GO:0070848	GO:0002507	GO:0010941	GO:0090398	GO:0032200	GO:0030997	GO:0001910	GO:0090399	GO:0031577	GO:0045321	GO:0051988	GO:0051383	GO:0000819	GO:0001525	GO:0034330	GO:0007065	GO:0090224
CDCA2	NOV	COMP	TNK1	IL6	SCTR	RAD51AP1	AL669918.1	CD81	GSDMD	AVPR1A	MTOR	HLA-G	AURKA	EPHA2	CCR4	NOA1	TERF2	HIST1H3H	CEP250	ICAM1	PLA2R1	SPDL1	TOLLIP	KNSTRN	NDC80	LATS1	FGF6	WHAMM	XPO1	CHMP3
RAE1	SMAD4	CD24	S1PR1	C4B	CD81	RAD9B	HLA-DOB	TFDP1	ALKBH7	THTPA	SMAD4	LILRB2	CDK5RAP2	MYC	C3	SLC25A24	KAT6A	HIST1H4J	CTNNB1		MME	BUB1	EDN1	SPAG5	SMC2	RCC2	RAMP1	HIPK1	BUB1B	TPR
ENSA	HSPA1A	TM9SF4	PAFAH1B1	CCL5	TACSTD2	MTOR	HLA-E	TACSTD2	CAPN3	CYB5R4	SMAD2	LILRB1	VPS4B	MEIS2	LYN	IER3	ID2	HIST1H4L			CHEK2	BUB3	LEF1	CDC42	CENPH	CHMP2A	SRF	PKN2	KIF2C	BORA
TFDP1	HSPA1B	CD72	DEPDC1B	GSDMD	TNFRSF14	SLX4	HLA-DMB	PEMT	DNASE1L3	GBE1	TIAM1		CHMP4C	FASLG	HAVCR2	JUND	TBX2	HIST1H3J			CDKN1A	CENPF	GAPT	BECN1	STRA13	CENPH	FGF18	CLDN3	FBXW7	CHMP1B
CYLD	LRPAP1	COL7A1	GAS6	TNFRSF14	CLEC1A	UPF1	HLA-A	SKP2	PKM	SCO1	GLIPR2		TMEM67	OPRM1	ICOS	ING1	NSMCE2	HIST1H3F			ATM	ZW10	TCF3	ECT2	POGZ	KIF23	VEZF1	GJA5	KIF18A	C1orf96
E2F2	MYC	HES5	USP9Y	MYD88	MYD88	BRCA2	HLA-DPA1	BRCA2	P2RX7	RUNX1T1	CTNNB1		CCNF	TBC1D7	TGFB1	CRYAB	CALR	HIST1H3G			TP53	ATM	BTN3A1	C15orf23	CENPW	PPP2R1A	MAPK14	NLGN4X	NUP133	CHMP5
PAFAH1B1	TMEM109	S1PR1	NODAL	PLGRKT	LILRB5	USP10	HLA-DPB1	GAS6	TP53	FECH	SERPINB3		CHMP2A	SOX2	LGALS9	ACTN2	CDKN1A	DOT1L			CHEK1	AURKB	CD40LG	CCNB1	MIS12	CCDC99	NRARP	OCLN	SPC24	PDCD6IP
WDR6	BNIP3L	CD99	EPHA2	CLEC7A	TNFRSF10A	POLB	CLEC4M	PELO	BCL2L11	COX6A1	HDAC2		CHMP4B	CDC34	C3AR1	SLK	HRAS	HIST1H4C			CTC1	CSNK2A1	SNCA	APC	CENPA	CUL3	COL4A2	LAMB3	B9D2	PSRC1
LRRCC1	VPS4B	ITGA4	PTPRK	TBXA2R	LAG3	MDC1	RAB8B	HLCS	HAND2	COX8A	TGFBR1		CHMP2B		FOXJ1	TXNDC12	H2AFX	HIST1H3C			CDKN2A	TAOK1	IFNA2	NEK2	SMC4	STAG2	KRIT1	CLDN9	NUP37	PKD1
TRNP1	HTRA2	STAB2	SRC	POLB	FZD3	GTF2H2C_2	HLA-DQA1	SDCBP2	NKX2-5	ADRB3	BMP4		MDM1		IRG1	AZU1	MAGEA2B	HIST1H4D			WNT16	BIRC5	ADAM10	SIRT2	CENPT	NUDC	RASIP1	ARHGEF7	WAPAL	SENP6
MASTL	ADNP2	CHL1	ADGRG1	TNFRSF10A	NPR1	RIF1	CTSH	SMAD4	LEF1	ATP5B	BCL9L		ROCK2		FOXP3	TNF	MAGEA2	HIST1H3D			TERT	BUB1B	NCK1	RCC2	CENPF	DIS3L2	ID1	MPP5	CENPP	CHMP2B
CDCA5	WISP3	MYBPC1	L1CAM	RIPK2	INHA	RDM1	HLA-DQA2	BST2	FASLG	COX6C	TGFB2		GEN1		TNFAIP3	SAV1	HMGA1	H3F3A			ATR	TEX14	TNFSF18	RACGAP1	CENPE	KATNB1	HOXB13	CDH2	REC8	PARP3
BRCA2	NTRK3	FERMT3	STRIP2	OLR1	NPPB	GTF2H2	HLA-DRA	NAB2	IL1B	POMC	SDCBP		CHEK1			LRP1	PRKCD	HIST2H4A				TPR	F2RL1		CENPC1	SGOL1	PDGFA	ANG	CENPM	CHMP4B
SEPT12	NPAS2	GP9	CORO1A	ACKR2	EDN2	RFC5	AP3D1	BIN1	SPI1	COX4I2	OLFM1		CEP85			STEAP3	ARNTL	HIST2H4B				TTK	CDH17			CDC23	EPHB4	PVRL3	MAD1L1	CHMP2A
PELO	CTNNB1	CXCL12	FGR	IL25	CD4	PMS2	HLA-DMA	FAM83B	FZD5	DLST	EZH2		RAB6C			CLDN7	MAPKAPK5	RFC1				APC	IKZF3			MAU2	PDCL3	PDPK1	NUP107	CHMP1A
MDC1	CLU	ATP4B	TNN	BMP6	CD27	TRRAP	HLA-B	HGF	NTRK1	COX7C	MIR222		SPICE1			HEBP2	TBX3	XRCC6				PLK1	IMPDH2			AURKB	EFNB2	ACTN1	KNTC1	CHMP4C
DDIT3	WISP2	PKP3	PAK2	CD27	LILRB2	TFPT	CR788250.1	LIPG	SCRIB	GNPDA1	MIR221		RBM14			TFAP2D	SMC6	SMC5				CASC5	PTK2B			SGOL2	SRPK2	CDH5	HORMAD1	RNF4
RIF1	CRH	CDH3	ENPEP	TNIP3	LILRA1	CHD1L	HLA-DQB2	SRC	CYR61	NDUFA10	MIR21		NUBP1			PML	CDKN2A	APEX1				CCDC99	PRKCD			C15orf23	CYR61	TAOK2	HDAC8	PLK1
SGO1	FGF2	FBLN7	TIAM1	ABCF1	KLRD1	TEX15	HLA-C	MYC	CRYAB	PKLR	CRB2		ATF5			SRSF6	C2orf40	UPF1				ZNF207	BAK1			NCAPD2	NRXN3	CDH7	CENPO	VPS4B
MAPK1	AGR3	SLAMF1	FMNL3	IL34	ADGRG1	CENPS	RAB4A	NBN	CASP5	PRKAG3	TCF7L2		BRCA1			RAPGEF3	PML	SLX4				MAD2L1	SPI1			RAD51C	CALCRL	PRKCI	CKAP5	TPX2
ZFYVE19	DUS2	CDHR1	VAV3	CCR4	IFNGR2	WRN	HLA-DQB1	E4F1	PRKDC	BPGM	NOTCH1		XRCC3			CXCL12	PRMT6	RFC2				CSNK2A2	PIK3R1			PHF13	GPLD1	TNS1	SKA1
CABLES1	ZFPM2	DSC1	LCP1	CCL16	CELSR3	NBN	RAB3B	TRIM27	PPP2R1B	MTFR1	WWTR1		CHORDC1			O3FAR1	SMC5	PRIM1				KLHL22	IFNA4			NUP43	VASH1	CLDN5	SMC1A
FOXO4	TTPA	GAS6	SHROOM2	HDAC4	FZD5	OGG1	HLA-DOA	CYP1A1	LRP5	GAPDHS	AGER		CHMP1A			LHX4	SRF	DKC1				PSMG2	DPP4			MAPRE1	LEPR	MICALL2	PPP1CC
PMF1	BMP4	TYRO3	NDEL1	CHIA	TNFSF10	MORF4L2	RAB27A	ID4	BAK1	PPP1CC	TGFBR2		CENPJ			BCL2L12	MAPK14	TNKS1BP1				MAD1L1	PKNOX1			KIF18B	PTGS2	STRN	APITD1
AURKA	WISP1	EFS	ASTN1	CNR2	SIRPB1	PRPF19	RELB	IRS2	BAX	NDUFS7	TGFB1I1		PKHD1			FGB	HMGA2	POLA1				MAD2L2	MLH1			CDCA5	EDNRA	GJC1	CDC20
PKN2	SRSF6	CDH26	THBS1	CCL15	IFNB1	UCHL5	HLA-DRB3	LIPA	KIT	UQCRQ	GCNT2		KIF11			STK3	ULK3	ERCC1				TERF1	CSF1			CHMP4A	SEMA3E	MARVELD3	SGOL1
CDK6	NTF4	FREM3	DCHS1	CCL14	ADGRF3	RNF111	RAB3C	ALKBH3	IL1A	NFATC4	TGFB3		PDCD6IP			TP73	CAV1	RFC5					SMAD3			CHMP1A	EPHB2	RAMP2	PHB2
BEX2	WNT11	FREM1	FYN	ATRN	ADGRL2	TDG	HLA-DRB1	RAPGEF3	NOTCH1	NDUFS6	COL1A1		CEP76			PXT1	TP53	PTGES3					ATG5			HORMAD1	HAND2	JUP	MAU2
RGS2	TEAD2	DSG4	STYK1	TLR2	PTH2R	SFPQ	RAB32	CDC16	KITLG	PPP1R2	ALX1		PLK4			MFF	PLA2R1	SLX1B					TCF7			CENPO	PRCP	BCL2	KIF22
SUV39H1	INSL6	DSG1	CD151	LIPA	DOK1	TICRR	CTSL	ZMYND11	FGF4	NDUFS3	C13orf15		CHMP5			FGFR2	SIRT1	MRE11A					ATM			CENPM	MCAM	DLG1	STRA8
AJUBA	CAPN3	TINAG	SDC1	KNG1	CASP8	FTO		PDAP1	JAG2	PFKFB1	SMAD3		AZI1			CD3G	WNT16	HIST1H4I					ITGB1			REC8	ADAM15	TRIP6	SPC25
HAUS4	SIRT4	BGLAP	ITGAV	ITGB2	CD160	TAOK3		OSM	CASP2	CYB561	AXIN2		RANBP1			IL7	OPA1	XRCC5					ADAM17			NUP107	SFRP2	RHOD	ERCC6L
ZWINT	HDAC1	PKN2	CCDC88A	IL15	AGER	INO80B		CDK7		PPP1CA	SNAI1		NPM1			TCF7L2	MAP2K1	GAR1					P2RX7			PPP1CC	PLXND1	SNAI2	NUDC
SRC	OXR1	EPHA2	SDC2	CCL23	FYN	SMARCB1		TXNRD1		HK3	ZNF703		NEK2			ANGPTL4		RAD51					DOCK2			APITD1	CEACAM1	LIMS2	CENPL
CENPS	MNAT1	AJUBA	LCK	CCL18	CD151	UVSSA		ENPEP		PHKA2	BAMBI		CHMP1B			PICALM		PRKDC					IL8			CKAP5	ATP5B	ECT2	NUP43
HEPACAM2	SQSTM1	OLR1	ITGB1BP1	PLA2G4B	ASGR2	ALKBH3		DUSP22		COX8C	DAB2		CHMP3			ARHGEF12		POLD2					IL2			KIF4A	OVOL2	NUMBL	AHCTF1
NBN	AATF	CDH1	TNFAIP1	GBP5	PTPRC	BACH1		GNAI2		PANK2	BMP2		XPO1			IKBKG		TERF1					CCR7			KIF2C	GPR56	MPP7	CENPF
E4F1	PRAMEF22	PTPRK	CORO1B	MEP1B	TDP2	GTF2H1		TNFRSF17		ENO1	EPB41L5		PLK2			CCL2		BRCA2					SLC11A1			BUB1B	FGF8	TGFB1	CDCA5
SPDYA	CRLF1	CDH4	YES1	IL36A	IFITM1	POLI		DCTN2		KL	TWIST1		TRIM37			C8orf44-SGK3		PARP3					IL21R			CHMP3	ETS1	PIP5K1C	MAPRE1
CTCFL	PAK2	CD4	BLK	IL36B	PIP4K2B	INTS3		EPS15		CROT	TGFB1					ITCH		POLD1					CDK6			PINX1	EGFL7	F11R	INCENP
WAPL	API5	CNTN6	ELMO2	RPS6KA4	CALCRL	RNF168		PPP1R8		LEP	LEF1					SOX4		TERF2IP					STK11			ESPL1	PRKD2	PKP3	RAD51C
PPP1CB	BNIP3	ITGB5	JAM3	IL1RN	CELSR2	NSMCE3		CREG1		UGP2						HBA2		TEP1					IFNE			CDC14A	SRPX2	FN1	SGOL2
BLCAP	RFFL	APP	PTK6	CCL4L2	TIRAP	RNF138		PAK1IP1		ACO2						NAT8		TERF2					CD6			CHMP5	NOS3	GJA4	AURKB
STRADB	ARRB2	AMIGO2	FOXE1	C3	MAGI1	CDK7		POLA1		FH						STK17A		POLA2					IFNA13			B9D2	TNFAIP2	XIRP2	MLF1IP
SEPT6	PF4	SRC	PTPRF	IRAK2	TSPAN6	RFC4		ELF5		GNMT						LTBR		PIF1					TPD52			SPAG5	ITGA5	APC	PPP2R1A
TICRR	ZNF259	CNTN3	ARC	CHST1	UPK1B	SMUG1		CD160		NDUFS1						C18orf26		DCLRE1C					DLL1			FBXW7	TEK	LSR	PDS5A
NIPBL	DNAJA1	LY9	FSCN1	AGER	ADGRG7	XRCC2		EMP1		G6PC						APAF1		SMC6					CLEC4D			KIF18A	VAV3	CDH6	CENPK
CAMK1	GLI2	ADGRG1	PROP1	THBS1	EDN1	ERCC3		EHF		AKT2						CTLA4		RPA1					ITGB2			KIF4B	SCG2	NLGN2	NAA50
MCM2	AKT1	PLXNC1	DOCK1	SDC1	LEPR	DDB1		GRPR		PFKP						RGN		RTEL1					IFNB1			PMF1	UNC5B	FLCN	CENPH
PIM3	PPP1R15A	CELSR3	PSTPIP2	HYAL1	KHDRBS1	PAXIP1		CHRM1		PPARGC1A						NPC1		HIST3H3					LCP1			SMC3	THSD7A	GJB2	RCC2
TERF2	PKHD1	CNTNAP4	PLXNB1	HMGB1	NFAM1	MCMDC2		PAX1		GCK						TERT		NSMCE2					PLCG2			CLASP1	COL15A1	LIMS1	RANBP2
CHTF8	IFIT3	DSG2	SNAI2	AOAH	ADGRG2	POLK		APPL2		IL6ST						TMEM161A		PRIM2					EP300			NDC80	SHH	RCC2	SEC13
DSCC1	RHBDD1	LOXL2	PIK3C2G	PPBP	ADGRF1	USP3		CTNNB1		PPP1R3A						G6PD		DCLRE1B					IL12B			CENPQ	C19orf10	CLDN19	CENPT
EID1	MTDH	HAS3	DGKZ	STAB1	CD3E	FAN1		AR		GYS1						ERP29		RFC3					CD79A			TOP2B	DLL4	CSK	NUP98
CEP63	CFLAR	ITGB2	EPHB3	CXCL5	BAG1	USP1		SKI		IDH3A						TNFSF14		SMG6					POU2F2			MAD2L1	SYK	HEG1	STAG2
VPS4A	TNFRSF10B	L1CAM	FRK	CXCL3	AGT	ACTR5		MXD1		C17orf42						IFNG		H3F3B					SKAP2			NDEL1	PDCD10	HNF4A	ITGB3BP
SMARCB1	PAX7	NINJ2	ADAM9	NLRP9	CD3D	HMGB1		KAT2A		COX7A2L						ACTN3		HIST1H4E					TGFB1			CENPE	ECM1	CTTN	CCDC99
ANAPC13	HIF1A	DCHS2	PEAK1	CXCL2	VIPR2	DOT1L		AREG		CHCHD5						NEUROD1		HIST1H4H					TLR4			CHMP4C	APOD	ITGB1	MCMBP
NCAPD2	FABP1	CD6	NFATC2	CCL26	IL1R1	SLX1B		OGFOD1		SDHA						WNT9A		HIST1H4A					AICDA			RPS27	JUN	GNPAT	SMC1B
SPICE1	PRKCA	ADAM2	PDPK1	TPST1	CXCR2	ACTL6A		NAA60		FASTKD3						NEURL		HSPA1A					EOMES			BIRC5	NR4A1	KRT5	DSN1
CDC16	ADCYAP1R1	RET	ZRANB1	CCL3	TNFRSF13B	SPIDR		TACC1		GNAS						MPO		NBN					SNAP23			RRS1	RORA	SMAD3	CENPA
KIF2A	TRAF6	SUSD5	ITGB1	ITGAL	CCR1	ETAA1		TCF19		AKD1						FCER1G		HIST1H3B					FLT3			PSRC1	CLIC4	COL17A1	NUP85
ZMYND11	BCL3	COL14A1	EFNA1	ITGB6	MAPK14	RPA3		SIX1		NDUFA5						KCNK2		PCNA					BCL11B			STAG1	GDF2	PARD6G	PDS5B
URGCP	NOG	CASK	MYO18A	PIK3CG	GPR157	TDP2		CDC25A		COX5B						SOCS2		RFC4					POU1F1			BECN1	ITGB1BP1	PTK2B	PAFAH1B1
BIN3	WNT4	PODXL2	TGFB2	CD40	CXCR1	CLSPN		SETMAR		PHKB						KIAA1967		ACD					CEBPG			KIF2A	SEMA5A	ARHGAP6	NUF2
PCNP	VSTM2L	FERMT1	CUL3	CRH	IGSF3	WRNIP1		YAP1		OGDHL						HIPK2		DNA2					PYCARD			SMC2	ECSCR	PVRL1	BUB3
PARD6A	GABRB3	CTNND2	HOXA5	LTB4R	TSPAN19	SUMO1		EPS8		COX7B						NTRK1		FBXO4					DLG1			KIF25	PLAU	ITGA6	BUB1
KIF20B	NME2	MOG	CDC42BPA	TACR1	GP1BA	PRIMPOL		PES1		PFKFB2						PRKCZ		TINF2					PRKDC			NDE1	PLCD1	CDH17	LOC728637
CDK7	FAM129B	PCDH11Y	GRAP2	TOLLIP	IFNG	TP53BP1		MAP4K1		NDUFS5						STAR		RPA2					CD74			RAD21	PTPRB	FLNA	SKA2
TXNL4B	INSL3	ICAM4	IL12B	C5AR1	FZD4	USP51		MT3		GIPR						DAB2		WRN					TM7SF4			CENPC1	HIF3A	CADM2	CENPN
GNAI2	TWIST2	ICAM1	SLA2	C5AR2	ADGRE1	CHRNA4		MCM10		GALK1						UNG		LIG1					PIK3CG			ZWILCH	FGF10	CRB3	RB1
CEP250	CBX4	COL8A1	TSPAN1	PXK	CD59	FZR1		FSCN1		DLAT						ARNT2		OBFC1					PLA2G2D			CLASP2	S100A7	CDC42	POGZ
OIP5	BMP5	ASTN1	GRB2	TIRAP	MS4A2	UBE2B		KHDRBS1		STK40						AVEN		WRAP53					IL10			KIAA1383	ADAM8	PIP5K1A	NDE1
MICAL3	ACVR1	VCAM1	GPC6	CIITA	ADGRA3	KIF22		ELN		SUCLG1						MITF		FEN1					AZI2			AURKC	LEP	PTPRO	MIS12
STOX1	NR4A2	RPSA	LIMD1	CCL3L3	FZD9	UNG		BOP1		SLC1A3						MAPK8IP1		RAD51C					HELLS			KIF2B	GPR124	CSF1R	KIF2A
RINT1	CORO1A	DSCAM	BDKRB1	C4B_2	ADRB2	APLF		MCM7		XYLB						MOAP1		ATM					RELB			ESCO1	NRP1	RAB8B	PLK1
VPS4B	KDR	LAMB2	SBK2	NFKB2	GPHA2	BCCIP		DDX41		MYC						HSPH1		POLE					PTPN2			CENPA	RBPJ	SMAD7	KIF2B
MAPK12	NTRK2	THBS1	CDC42BPB	HIST1H2BA	ADGRV1	XRCC3		EDNRA		GPR116						PDGFRB		HIST1H3A					EIF2AK4			AKAP8	NRP2	NF2	CLASP2
TNKS	HPN	DCHS1	HBEGF	NLRP10	CD19	INO80D		FURIN		PPP1R3B						FGG		HIST1H3I					TICAM1			NUP85	ARHGAP24	CDH10	ESCO1
MCM6	PRKCQ	CDSN	FSCN2	CD163	IL2RA	APTX		DKC1		CYC1						WRN		SLX1A					PRF1			SMC4	ENPEP	FRMPD2P1	ZWILCH
KATNAL1	POU3F3	SELPLG		HMGB2	FADD	RBX1		UBE2V2		PGAM1						AIPL1		RAD50					TREML2			TEX14	HEY1	DST	RAD21
USP3	CHL1	STYK1		NFAM1	ITPKB	SETMAR		IFI16		PFKM						RPS6		TFIP11					PYDC1			TTN	WARS	MYADM	CENPC1
BRINP2	NFKB1	CD151		GPR32	CSNK1A1	LIG3		ACHE		NRF1						NAA16		POLD3					ERCC1			MCMBP	FZD5	ACTN4	GSG2
TIMELESS	CX3CL1	COL6A6		HAVCR2	P2RX7	CDK2		TGFBI		MDH2						SFRP4		TERT					IFNA17			CENPN	CD34	DLG5	ZWINT
DCTN3	PEA15	PCDH11X		CDO1	BSG	AP5S1		ANXA7		MRAP2						NONO		NHP2					VAMP8			SKA2	CIB1	CDH1	BIRC5
CCNE1	PRAMEF7	CDHR3		NFATC4	BRD8	NEIL1		CENPF		ALDOA						PIM3		NOP10					TBK1			RB1	BMPER	EPB41L3	MRE11A
NEK1	ANXA4	FREM2		CXCR6	AF241726.2	VCP		PRG4		NDUFA4						MICAL1		ERCC4					IFNAR1			BUB3	ITGAV	CTNNB1	TAOK1
SYCP3	RPS27A	ITGAV		RELB	CD79B	RAD51C		UHRF1		C1orf31						UBC		ZSCAN4					TNFSF9			RACGAP1	CXCR7	FSCN1	RANGAP1
KDM8	IL2RB	RADIL		CXCR2	TRPA1	MUTYH		CDK5R1		UBA52						ERBB4		CTC1					LGALS1			NAA50	ROBO1	PVR	NUP160
CDC20	EN2	WISP3		NAIP	TSPAN7	OTUB1		BOK		PCDH12						NTSR1		HIST4H4					RAG2			CHMP2B	BCAS3	PLEKHA7	RPS27
MIS18A	IGF1R	TENM2		XCR1	HRAS	HSF1		CHRM3		AVP						F3		RAD51D					FZD7			PDS5A	HS6ST1	CDH18	HORMAD2
APPL2	VEGFA	STAB1		TNFRSF4	CD36	RTEL1-TNFRSF6B		PRDX1		PPP1R2P1						ARHGEF3		XRCC3					FZD9			CENPK	TDGF1	CAMSAP3	DSCC1
MCTS1	CCL5	CIB1		CCR3	MIF	CHAF1A		GFI1B		LEPR						CD27		POLE2					ONECUT1			ITGB3BP	SEMA4A	SRC	CLIP1
KATNB1	GOLPH3	CD44		PLA2G2E	KLRB1	SWSAP1		ERCC2		PYGM						ATOH1		POLD4					CD79B			CENPT	VAV2	CADM3	CENPI
RASSF1	CTNNA1	ITGB1BP1		CCR1	TNFRSF25	UBE2T		E2F8		UQCR11						SCRT2		DCLRE1A					VCAM1			RANBP2	CTGF	VCL	STAG1
PIK3C3	TBX1	DDR1		NCR3	ADGRG6	BRIP1		MAP3K11		COQ9						PIK3CG		HIST1H4K					PRKCB			SEC13	RHOB	PARD6B	ZW10
RAB11FIP3	IL4	ITGAL		CYBA	CXCR3	CHEK2		CSGALNACT1		PRKAG2						UCN		HIST1H3E					ITGA4			CHMP7	GPX1	NUMB	CDCA8
NUP37	COL2A1	CTNNB1		CXCR1	F2	FANCI		IL2RA		AK2						CD74		POT1					JMJD6			CCNB1	ELK3	TLN1	DDX11
HMGA2	SETX	ADA		ODAM	IL12B	UHRF1		MAS1		GBAS						BMP15		PINX1					VAV1			NUP98	ZC3H12A	CDH15	CLASP1
CLSPN	XRCC2	CDH11		TNFRSF6B	GEM	BIVM-ERCC5		IL9R		NDUFA2						TMEM219		SP100					CSF2			CENPL	SOX17	LIM2	SMC3
ING1	ATF5	ITGB6		NR1H4	TSPAN1	LIG1		REG1B		NDUFB5						MSX2		HIST1H4F					TBX21			PHB2	PIK3CA	FBF1	PMF1
SEH1L	TXN	HAPLN4		CXCL9	PRLR	FANCM		TNFSF13B		NDUFC2-KCTD14						MYD88		RPA3					SLA2			DLGAP5	AIMP1	AMOT	NSL1
CIB1	BIRC7	CDON		IL9	CD37	NSMCE2		CSPG4		PYGB						PRKDC		SMG1					NFAM1			ERCC6L	COL8A2	GRHL2	NDEL1
USP44	MTNR1B	WISP2		DAB2IP	OSTN	MRNIP		RAF1		NDUFB10						ACER2		HIST1H4B					CAMK4			SPC25	THBS1	FRMPD2	CENPE
SEPT3	BIRC6	CLCA2		IL1RL2	IL7R	PMS1		MIA		PGAM2						SIN3A							S100A12			KIF22	B4GALT1	TGFB3	MAD2L1
SPDL1	BCL2L2	CD96		IFI16	ERBB2	ATRIP		CITED2		GSK3B						F2R							INS			STRA8	PNPLA6	CNTNAP1	NDC80
ARPP19	INS	IL32		AIF1	JMJD6	ERCC2		SERPINF1		NDUFA3						CYCS							RSAD2			NCAPH	DAB2IP	PVRL2	CENPQ
FZR1	TYRO3	RIPOR2		PLA2G4C	CBL	POLD3		HDGFL3		SLC25A27						CRYAA							FCER1G			INCENP	TSPAN12	FBLIM1	SEH1L
CLASP2	PSMC1	CELSR2		MS4A2	BDKRB2	ERCC1		CBFA2T3		COX5A						PTPN2							TYRO3			MLF1IP	ARHGAP22	CCM2	NIPBL
TAF1L	MIEN1	OPCML		TNF	CRHR1	DNA2		TGFB2		GSK3A						HSPB1							IRF1			AHCTF1	ENG	ITGA5	PAPD7
BCCIP	NACA	DGCR2		TLR5	CD79A	ERCC4		HDGF		NDUFA9						TGFB1							PLA2G3			KPNB1	NFATC4	DSG2	CASC5
NCAPD3	ILK	JCAD		PIK3CD	LINC02210-CRHR1	STUB1		ILK		FDXR						NME3							GPR183			CENPF	HSPG2	CTNND1
MAD2L1	PRELID1	IGSF9B		FFAR3	IGSF6	PARP1		MIF		IDH3G						CASP10							SPN			PIBF1	SOX18	WNT11
TACC1	BFAR	ADAM15		TLR10		POLE		USP28		PGM1						AGT							CD40			HDAC8	TIE1	ACTB
SDCCAG3	STAT3	LAMA4		PTX3		EXO5		MRM2		ENO4						MTCH1							MT1G			TOP2A	GBX2	RAB13
AURKC	GAS6	RS1		HSPG2		XRCC6		CKLF		PDHA1						HIGD1A							ATP11C			MAD1L1	CTNNB1	JUB
NCAPG2	IDO1	MAGI1		CD180		RBM17		CRIP1		VGF						FLT3							HDAC4			KNTC1	MED1	CDH3
CDC25A	CIAPIN1	JAM3		MAPKAPK2		EXO1		BLZF1		UQCRH						PLA2G4A							PPP3CB			ZNF207	TGFBR2	CD9
FSD1	MECP2	ACAN		IL2RA		POLG2		TP53		NDUFA6						PTGIS							NTRK1			NCAPD3	TMPRSS6	TJP1
CNTRL	APBB2	CDH18		AFAP1L2		DCLRE1B		POC1B		FASTKD2						AMIGO2							IL7R			CDC20	PROK1	ACTN2
SYCP1	CDKN1A	PCDH7		NOX4		USP28		BCL2L1		PHKA1						MPZ							S100A13			SKA1	PRKX	CDH9
LIG3	TRIAP1	PTPRF		CARD18		ATM		TP63		OGDH						DNAJC3							KIR3DS1			INO80	NCL	PVRL4
CDK2	SLC25A4	CDH16		IL10		RRM2B		UBR5		BLOC1S1						CDK5							CCL5			CHMP6	CSPG4	PKP4
MAPK4	IL1B	NEGR1		REG3G		POLL		IL12B		AQP7						HMGN5							IL18R1			SMC1A	IL18	MTDH
TFDP2	HMGCR	PTPRM		P2RX7		NUDT1		ADRA1B		CALM2						LRP6							IL4			KIF14	EIF2AK3	KIFC3
KNSTRN	GFRAL	CDH12		PYCARD		RFC1		PCNA		ETFDH						NR2E1							VAMP7			NCAPG	C1GALT1	LAMC1
TLK1	SH3RF1	SPAM1		CCR7		EPC2		CITED1		GAPDH						TIAM2							IFNG			XPO1	TNFRSF12A	PARD6A
ZNF207	TNFRSF18	ERBIN		CYBB		ABRAXAS1		KRT16		PPARD						GDF11							TNFSF14			CHAMP1	PROK2	CADM1
CCNT2	CITED1	JAML		FPR1		UBR5		CLK1		ACADVL						CSF2							RIPK2			WAPAL	ANG	VASP
HELLS	GABRB2	CDH13		FPR3		RPS3		TSPAN1		UQCRFS1						TAF9							JAG2			CENPP	FGF9	NFASC
TEX14	PRAMEF9	CDH20		FPR2		ERCC6		ZPR1		ALDOB						ADM							CD1C			PDCD6IP	SIRT1	LAMC2
SEPT4	SDIM1	FARP2		MIF		PCNA		UCHL1		MDH1B						AURKA							ULBP2			CEP57	FGF2	CDH8
ERF	MYO18A	SCARF1		CELA1		RAD50		XRCC5		UQCRB						TBK1							CX3CL1			SPC24	NOX1	GJB1
KHDRBS1	IMPACT	TNXB		TNFRSF25		MSH5		EPO		NDUFB7						DAPK2							NKX2-3			NUP133	FAM105B	CDH11
ERBIN	ZNF830	MPZL3		CXCR3		CUL4A		GMNC		COX17						KLHL20							CRTAM			CEP57L1	SLC12A6	PRKCA
RBBP4	ZNF304	B4GALT1		TNIP1		RAD21		ERBB2		PMPCB						SNCB							HHEX			NEK2	ESM1	TESK2
CLASP1	HDAC2	NME2		C4A		RAD54B		CDV3		GPD1						YWHAQ							IL2RB			NUP37	PTK2	CDH13
IKZF1	IL10	FLRT1		PRKCQ		BABAM1		PYY		PID1						SIAH1							ICOSLG			NSL1	FGFR1	GJA1
SPAG5	PDCD4	VMP1		KRT16		GTF2H4		CUL1		NDUFAF2						GCLC							KLRC4-KLRK1			CHMP4B	COL18A1	MLLT4
CDKN2D	ARAF	PARVB		SERPINA3		MUM1		IL18		COX15						CTSB							NCR1			DDX11	GPR4	LAMA5
SKA2	NDUFA13	CYFIP2		GAL		ANKLE1		LARP1		NDUFB8						PRAMEF11							IFNA8			CDCA8	RAMP2	ITGB3
MCM7	ACAA2	ITGBL1		FOS		H2AFX		FGF1		NDUFA7						FAIM3							SNX27			KIFC1	EPGN	LAMA3
RPS6KA1	SLC9A1	AC068234.1		CCL15-CCL14		BRCC3		CKS2		NDUFB4						TGFBR1							MSH6			VPS4A	TNFSF12	DLC1
CTDP1	PRKCI	ITGB3		ECM1		RAD23B		TACC2		CYP1A2						PAK3							SLC7A2			PAPD7	LRP5	RHOA
NDC80	PARK2	TTYH1		CCL20		XRCC5		RASGRP4		CHCHD10						HMGB2							SLAMF6			CASC5	MMP2	SRF
CLTC	GATA1	CDH9		KDM6B		HINFP				LDHA						NLE1							CORO1A			NIPBL	HAND1	KRT14
TTC28	NGF	SLURP1		TLR3		RFC2				POLG2						BAK1							TLR7			SEH1L	APOLD1	INADL
CDC26	HRAS	CCR3		BDKRB2		TDP1				NDUFB1						PRKCD							IMPDH1			VPS4B	ADIPOR2	THY1
BOD1	TWIST1	CCR1		BDKRB1		CHEK1				UQCR10						NDNF							EGR1			RANGAP1	PLCD3	TBCD
SYCE1	CREB3	CFDP1		ALOX15		GTF2H2C				NDUFS4						DAD1							RPS6			NUP160	JAG1	HDAC7
FAM32A	FN1	ITGA11		TNFRSF11B		PALB2				NDUFB2						CIDEB							BLNK			ZWINT	PGF	PLEC
PYHIN1	CACNA1A	LAMB1		RPS6KA5		CINP				NDUFA12						BMP3							ID2			GSG2	ERAP1	CD151
PPM1D	FOXC2	FBLIM1		TAC4		TREX2				DHTKD1						SORL1							PTPRC			RAB11A	NOX5	CDH24
NUF2	CPEB4	GP1BA		IL18		FEN1				MTOR						ARRB1							TYROBP			TAOK1	MYH9	MARVELD2
SSSCA1	DAPK1	ACHE		S1PR3		EMSY				NDUFAB1						OGT							B2M			MRE11A	ANGPT2	DSP
FIGN	DDX3X	TGFBI		NMI		UBE2N				MYBBP1A						TBX3							IFNA10			CENPI	CXCR3	RHOC
PIN1	PGAP2	LGALS4		TNFAIP6		TRIP12				NR4A3						PRKRA							TRAF6			ZW10	NAA15	ANK2
CHAF1A	LIMS2	LAMB4		FFAR2		RPAIN				SLC25A12						TAF9B							BCL3			CLIP1	THY1	DSG1
DAB2IP	BCL11B	ADGRE1		ADORA1		ENDOV				PGM5						YWHAB							LAT			HORMAD2	ACVR1	ARL2
HMCN1	PDX1	SSX2IP		CHI3L1		BTG2				PINK1						FXN							SATB1			DSCC1	NOTCH1	GJD3
LIN52	EDNRB	OMG		HDAC5		POLE2				TPI1						BARD1							WNT4			POGZ	KDR	ACTN3
RALA	RAF1	PARVG		NLRP2		FAAP100				NNT						SMPD1							NKAP			AKAP8L	RSPO3	ACTG1
CHEK2	PHIP	SIGLEC7		CCL4		POLD1				PGK1						LATS2							POLM			MIS12	LAMA5	PTPRK
WTAP	CCR7	NRCAM		KLKB1		XPC				ENO3						SNCA							CADM1			KLHL22	PDGFRB	ITGB4
FANCI	HERPUD1	CLSTN1		HNRNPA0		FANCC				IDH2						DEPTOR							PREX1			PRC1	VEGFC	CXADR
CENPF	BARHL1	LRFN3		RAC1		RBBP8				PHKG1						CASP8AP2							ITGAL			PLK1	MMP14	ZNF703
TLK2	BAG6	HAPLN2		REG3A		ATRX				PGAM4						C11orf67							SPACA3			DSN1	ITGB3	CTNNA1
SMPD3	SERPINE1	ADAM9		TNFRSF21		COPS7B				MDH1						GPR75							HYAL2			PDS5B	PDCD6	UGT8
CDC45	DLL1	ITGAE		F12		REV3L				FASTKD5						DYNLL2							CLEC7A			SMC1B	CCBE1	CDH12
SETDB2	RARB	CNTNAP5		NLRP3		CSNK1D				FXN						FMN2							MSH2			NUF2	CX3CL1	PKP2
KIF13A	EP300	EFNB2		IL20RB		APEX1				SNCA						FOXO1							RC3H2			CEP55	HTATIP2	RAC1
KNL1	NCKAP1L	MADCAM1		CALCA		UBE2D3				NDUFB11						DAXX							CD1D			PAFAH1B1	WASF2	PARD3
UHRF1	C19orf2	AMBP		IL17RE		POLR2L				COX4I1						RBM5							IL15			LOC728637	TYMP	TLN2
LIG1	MAPK7	WISP1		LGALS9		SIRT1				UQCRC1						CHM							IFNA7			CHMP1B	VEGFA	FLNC
KCTD11	EPOR	ASTL		FCER1G		ISY1				GYG1						PLCG2							FKBP1B			NUSAP1	HOXA7	CLDN1
MPLKIP	PTEN	ITGB1		INS		POLQ				NDUFB6						PROC							RPL22			BUB1	ACVRL1	ILK
NSMCE2	WNT7A	FLRT2		S100A12		MMS22L				SIRT3						HCK							MILR1				MFGE8	TRPV4
PPP2R2D	MKL1	SRPX		NGFR		TNP1				GYS2						CRADD							LYN				TBX1	TGFB2
E2F8	STAMBP	ICAM2		CCL25		TREX1				ME3						FAP							SBNO2				XBP1	VMP1
MAPK6	DFFA	HAS1		CHST2		UBE2I				ENO2						ADNP2							CTPS				ADM2	CDH4
CETN3	SMAD3	LPP		NFRKB		C9orf80				AGL						ZNF16							LCP2				KLF5	SORBS1
MAD1L1	CABIN1	CD36		PRKCZ		RPS27L				SURF1						CTH							RC3H1				NOV	FERMT2
PRNP	GREM1	FPR2		HLA-DRB5		EME2				COX7A1						NOC2L							FOXP3				TGFB2	CLDN6
KIF23	TCF7	PKP1		STAT3		TOP3A				C11orf83						ATAD3A							FLT3LG				AGGF1	ITGA2
STEAP3	NAA35	MAG		HFE		USP47				ATP5D						PPARG							ZFPM1				SLIT2	PERP
LZTS2	WNT16	SPACA4		TSPAN2		RMI2				NDUFV3						PIK3R1							DCLRE1C				ROBO4
RASSF2	GCLM	CD22		LYZ		APBB1				SLC25A14						TMEM102							CARD11				PARVA
HASPIN	PRDX3	CDH19		ACVR1		RCHY1				COX19						ITGB1							SP3				EPHB1
ARL2	ARF4	PKP2		TNFRSF10C		BRCA1				COX6B1						HNRNPK							CD2				EPHB3
THAP5	HTT	ATP1B1		GPER		EYA3				WDR93						IGF1							BATF				PLXDC1
SNX33	EGFR	NEO1		CYP4F11		DTX3L				PFKFB3						RBCK1							AZU1				ANGPTL4
POGZ	PROKR1	NPNT		SLC7A2		HUS1B				UCN						KDM1A							CD4				ANGPTL3
CDC34	PINK1	CXCR3		NOTCH1		PARP3				PDHB						GCG							SELPLG				BAX
CDKN1A	SPHK1	PCDHA1		HLA-DRB4		NHEJ1				CYCS						SOX10							CRTC3				FGFR2
PSME3	NCK1	CADM4		AHCY		GADD45A				UBB						MLLT11							SOX4				HRG
CSNK2A2	TNFSF18	MPDZ		NTRK2		NPM1				NDUFA13						PRAMEF1							TLR3				EGF
CSNK1A1	SOD1	CD226		C5		DMAP1				SLC25A25						PTPN5							TNFSF8				HOXB3
ABRAXAS2	CFDP1	CD300A		S100A8		BLM				IDH1						KIT							CD3D				CAV1
BRINP3	APIP	SYMPK		TLR7		C16orf53				GFPT2						PLK1							STXBP2				CCL2
RABGAP1	SOX11	ITGA6		ADORA2A		SSRP1				NDUFAF1						PDCD10							CD3E				STAB2
GNAI1	MDM2	IGFALS		CX3CL1		UBE2W				SUCLG2						FAIM							TNFSF4				GPI
LATS2	LEF1	PCDHB1		LTA4H		RFC3				PYGL						VHL							NEDD4				COL8A1
NEK6	PSAP	PCDHB2		NFKB1		RTEL1				PGM2						ENDOG							FZD8				FZD8
DYNLT3	FASLG	PCDHB13		CCL8		FANCB				NDUFS8						SERPINB13							CPLX2				EPAS1
CDC23	ANGPT1	PCDHB15		AOX1		HIST3H3				SDHB						JUN							ZBTB1				AAMP
TET2	PSMD10	PCDHB12		IL31RA		PMS2CL				STBD1						UMODL1							LTBR				TCF21
PRCC	EIF2AK2	PCDHB11		CCRL2		CCNO				ADPGK						SPHK2							PRG3				JAM3
CGRRF1	SRC	PCDHB16		F3		SWI5				SLC25A3						SUDS3							CHRNB2				SAT1
TAF1	PPIF	PCDHB8		NFKBIZ		NTHL1				NDUFV1						NANOS3							APBB1IP				TAL1
MAP10	GSTP1	PCDHB10		LYN		ASF1A				ATPIF1						ECSCR							BST2				HIF1A
SMC2	CD40LG	PCDHB3		IL37		SFR1				ETFB						HSPA9							EBI3				CDH13
ATM	KRT18	PCDHB14		APOA2		MORF4L1				PDX1						MMP9							EXOSC6				PRKCA
ARHGEF2	KIFAP3	PCDHB5		AOC3		PNKP				ENPP1						MERTK							MICA				UBP1
CCNB1	CAMK1D	PCDHB9		CCL13		C9orf102				NDUFA1						LDHA							PAX1				RAPGEF3
TRIM21	VDAC2	PCDHB4		SMAD1		HIST1H4L				UQCRHL						SLC40A1							CD80				SERPINE1
LZTS1	TOX3	PCDHB6		CD14		RAD21L1				PER2						DNM1L							EPHB1				NRCAM
TP53	MAP2K5	PCDHB7		C3AR1		TOPBP1				ETFA						CASP12							PPP3CA				FIGF
SPOUT1	ASNS	NPTN		HIF1A		HUS1				MECP2						PYCR1							IL7				MEIS1
TP63	CRYAB	PTPRU		AZU1		PMS2P5				IMMP2L						FGF8							PI4K2A				FAP
HNRNPU	SIX4	HAPLN1		CXCL1		ANKRD32				CPS1						BOK							BAX				DLL1
RPS3	IL1A	PSEN1		TNFRSF10B		SMARCAD1				CALM3						UBD							CD3G				TMEM100
PDCD2L	CREB1	PRKD2		IRG1		TRIM28				NDUFC2						HTR2B							RASGRP1				EPHA2
RAB11A	NOS3	CNTNAP3B		GJA1		RNASEH2A				HK1						GATA3							MS4A1				FMNL3
PPP6C	RPS3A	CLDN10		BLNK		UVRAG				SUCLA2						PPP5C							CHRNA4				WNT7A
RAD21	PLAUR	EDIL3		SPP1		ISG15				SLC25A4						SDF2L1							ZFP36L1				TBX20
STAG3	SEMA4D	MCAM		NFKBID		FOXM1				SDHC						NAIP							AIF1				PTEN
NEK9	PM20D1	THY1		LAT		CIB1				TBRG4						GDF15							RIPK3				HMOX1
BABAM1	UCP2	PCDH1		LRRC33		MTA1				SDHAF2						FAS							HLA-E				SPI1
EPB41	FYN	SVEP1		CCR5		EYA4				FAM54A						HGF							PTPN22				GREM1
CCNY	ITGA5	NECTIN1		PF4V1		C15orf42				PPP1R2P3						LGALS3							MAFB				PKNOX1
H2AFX	TEK	LGALS3BP		APOC3		C20orf72				PPP1R3E						PCSK9							CCND3				ITGB1
BRCC3	MTOR	TNFAIP6		MEFV		NSMCE1				PPP1R1A						PAFAH2							MEF2C				FLT4
ANAPC7	MRE11A	ITGA3		RASGRP1		MPG				NHLRC1						IER3IP1							CCL3				IL8
KIF18B	CREB3L1	TPBG		SIGIRR		REC8				CALM1						PRKCH							CD244				SETD2
PLK3	KIAA0317	MYBPH		EPHX2		UFD1L				NDUFB3						IL17A							NCSTN				MEOX2
GMNC	NES	PGM5		CCBP2		NPLOC4				MC4R						PTPN1							CTNNB1				LOXL2
CHEK1	PSEN1	DSCAML1		TLR6		CDC5L				ATP5C1						HYOU1							DNAJA3				FGF1
NAE1	CNTF	HMCN2		TNFSF4		ALKBH1				IDH3B						NPY5R							IFNA14				NOTCH4
AHCTF1	PSME3	CTNND1		CCL2		COPS6				NDUFB9						ALB							CHGA				S1PR1
SYCP2	MCL1	CCL4		ITCH		FBXO6				PFKL						FADD							IFNA1				GNA13
CINP	TRIM32	FAT3		IKBKG		MSH3				PPP1CB						SCG2							BRAF				TGFBI
CHFR	OPA1	NLGN2		RELT		GTF2H5				PFKFB4						GRIK2							JAK3				ANPEP
HAUS7	SOD2			PF4		C1orf124				NDUFC1						CX3CR1							FZD5				TBX4
CCND1	ANXA5			SIGLEC1		POLD4				NDUFA11						NF1							ITPKB				CDC42
USP37	PLK3			LTBR		COPS2				ALDOC						HBB							ADA				NDNF
NOLC1	FNIP1			AKT1		MLH3				SDHD						LPAR1							ADAM9				PTK2B
CDK20	CD38			JAM3		PAPD7				UBC						TRAF2							UNC13D				BAK1
BIRC5	UNC5B			DARC		ZSWIM7				PPP1R3D						2019-09-04							TNFRSF4				PDE3B
DIXDC1	C19orf10			IL22		WHSC1				FAM54B						RPS6KA3							CXCR5				ANXA2
SPC25	RIPK1			SCUBE1		CEP164				RPS27A						PSMG2							TLR8				CXCL17
TMEM250	BNIP2			GPR77		PPP5C				HKDC1						OGG1							ATP7A				FLT1
MIS18BP1	SHH			IFNA2		MCM8				SLC25A13						NUP62							SEMA4A				STK4
CKS2	HNF1B			CD5L		LOC100133315				OXA1L						TNFRSF11A							RHOH				PDGFRA
MYOG	TMBIM1			CSF1R		ABL1				FASTKD1						NLRP1							NBN				ANGPT1
KATNA1	STIL			SPHK1		RECQL4				ADIPOQ						AVP							FOXN1				E2F7
VRK1	C5AR1			CCR2		UBE2F				ALDH5A1						SAP18							TUSC2				LEF1
PFDN1	PRKAA1			F2RL1		ZBTB32				PKM2						RORC							RBPJ				SH2D2A
LATS1	TSC22D3			MRGPRX1		MRE11A				COX10						INHBB							LEP				BMP4
CEP131	STXBP1			SP100		TAOK1				EPM2A						FOXB1							MALT1				POFUT1
NR3C1	PTTG1IP			CD40LG		KIN				NR1D1						IL11							DDOST				PIK3R6
USP22	MYCNOS			CAMK1D		PTTG1				GCGR						SFRP1							C1orf177				EFNA1
CCNK	MAPK8			LXN		MSH4				ACOX1						NQO1							IRF4				VEGFB
ANAPC15	CEBPB			SLC11A1		CHAF1B				NDUFV2						TRAF1							HAVCR2				ANGPTL6
KLLN	NTF3			CD6		POLR2B				PDHA2						HS1BP3							BANK1				JMJD6
SIRT2	KANK2			ELANE		POLR2J				MT3						MECOM							KLRF2				GJA5
PPP5C	RNF34			PTAFR		POLR2C				CEBPA						PRDX5							NDRG1				EGR3
PARD3B	RARG			HCK		COPS5				GAA						THRA							PATZ1				MMRN2
USP33	BHLHB9			ZNF580		STRA13				GYG2						GLI3							MYH9				SHC1
TDRD9	LMNA			TRIL		RNF8				CS						TP53INP1							NHEJ1				PRKD1
TDRD12	CHST11			IL36G		NEIL2				PGK2						KRIT1							SLAMF7				ANGPT4
HGF	IKBKB			PARP4		HMGN1				ACO1						ZNF268							BCL6				SHB
CUL7	BAG4			HMOX1		TONSL				MCHR1						GSK3A							ELF4				TGFBR1
MFN2	ADORA1			CRHBP		HIST2H4B				NDUFA8						ASCL1							BCL2				HPSE
ZW10	ISL1			CSF1		WDR48				HK2						LIG4							IGBP1				ZNF304
ODF2	ADAMTS20			CAMP		KAT5				MSH2						HBXIP							SWAP70				EDN1
EMD	NFKBIA			MGLL		HIST1H4H				NDUFS2						DHRS2							STOML2				MMP19
MLST8	XIAP			C1orf38		NSMCE4A				PHKG2						LEFTY1							CD86				E2F8
HSP90AA1	SPRY2			HNRNPK		HERC2				ACSM1						WNT5A							CASP8				PITX2
CDK14	BLK			PLP1		EEPD1				ASIP						AMBRA1							IFNA21				PIK3CG
DMRTC2	LAMP3			IL8		RPA1				COX6A2						CXCR4							HSPD1				COL4A1
MSH4	DNAJC5			IL18RAP		POLR2E				BAX						SCXB							HDAC9				CYP1B1
GADD45GIP1	VIL1			P2RX1		FANCL				FAM36A						PARL							CLU				EPHA1
PLK1	DLX1			SERPINF2		RAD17				TAZ						COL18A1							IL6				PIK3CB
PTTG1	PLAC8			TNFRSF1A		ZRANB3				PRLH						TMBIM4							HMGB1				FN1
RPA1	FOXE3			PLA2G2D		IGHMBP2				UQCRC2						IL6ST							WNT1				NOTCH3
PNPT1	ID1			ORM1		POLG				GPI						PHLDA3							AMICA1				FOXC2
GAK	SFN			UCN		UBE2L6				SCO2						TIMP1							CR2				EREG
CHD4	BAD			APCS		COPS4				CAT						APBB1							IFNW1				ATPIF1
IRF6	LILRB1			IL19		PARP2				DLD						PRAMEF10							NOTCH2				NUS1
C12orf11	PRAME			F2R		TRIM25				PPP1R3C						HIPK3							LAX1				RNF213
NUSAP1	AXL			TICAM1		TRIP13				GFPT1						RRAS2							NLRC3				RBM15
CEP55	NKX2-5			FN1		CDK1				AKT1						BRCA1							ZFP36L2				NRXN1
CTDNEP1	CDK1			LY96		C20orf29										TNIP2							TGFBR2				HOXA3
BTG4	CYR61			IL17C		RAD23A										LGALS13							GATA2
SKA3	HDAC7			TGFB1		ATXN3										ING2							IKZF1
USP8	C2orf18			HLA-DRB1		ASCC1										KNG1							RAB27A
NAA50	PRAMEF5			SNAP23		LIG4										GHRL							CD93
KIF20A	PRAMEF20			NFATC3		CDKN2D										PRKCG							KLRK1
CHMP2B	GNB2L1			SCN9A		NEIL3										NME5							IL18
TP53INP1	TPT1			TLR4		TP53										PARK7							CD8B
CCNA2	PPARD			CTNNBIP1		UBE2A										AR							MFNG
ZNF268	BMP7			SAA4		RFWD3										KALRN							STAT5B
SDCCAG8	UBA52			RARRES2		POLN										NDRG1							WAS
TXNL4A	CCL21			IDO1		GINS4										KLRK1							CLCF1
SESN1	HSH2D			VCAM1		KIAA0146										ROCK1							IL11
LIG4	AQP1			PSTPIP1		COPS3										MAP3K5							RAG1
CCP110	FOXP1			EIF2AK1		RUVBL1										MYC							MRGPRX2
HBXIP	EDNRA			SERPINA1		EXD2										TCP1							EXOSC3
SNX18	KITLG			PNMA1		CDC7										SMAD6							GLI3
RAB6C	GPR37L1			CAMK4		UBA52										NFE2L2							CD180
TUBB1	TRAP1			IL1B		SLX1A										PSEN2							ZNF3
TUBA1A	ICAM1			PRKD1		CCDC155										HSPD1							LBP
CALM2	DOCK8			UGT1A1		UBE2U										TRIM24							CD276
NUP62	ACTC1			TNFRSF9		HIST1H4J										SMO							ULBP3
MCM4	ANXA1			APOL3		SMG1										VNN1							THEMIS
CDC7	GNRH1			PYDC1		HIST1H4B										RAPGEF2							ANXA3
2019-09-04	KIF14			TNFRSF8		PSMD14										BDKRB2							CCL21
RPS6KA3	MAEA			IL23R		ASTE1										LHX3							HSH2D
PSMG2	REL			TBK1		RAD18										PROK2							TSC1
CUZD1	RAD18			CCL7		CUL4B										TMBIM6							BATF3
PRKAG2	IRF7			TNFRSF18		KIAA0430										SERINC3							FOXP1
RFWD3	RAG1			ALOX5		SUMO2										BAG1							CXADR
CUL4B	FHL2			CCL11		C12orf32										RHOB							TLR1
EZR	SFRP2			IL5		USP7										FIS1							AKAP17A
SPIRE1	CDKN1B			NFX1		COPS7A										AKAP13							LEPR
PPM1A	DDB1			EPO		YY1										ACTN4							CMTM7
FBXO5	GPAM			CCL21		ATR										CHMP4A							PRLR
CCNF	PIP			NLRP1		HIST3H2A										CASP3							DOCK8
CSNK1D	GDF5			TNFRSF11A		HIST1H4C										PIK3CA							ICAM1
TBRG1	MPV17L			TLR1		SMC3										CHP							RORC
MYC	NCL			CRP		C11orf30										FGD4							ITFG2
CHMP4C	PAX2			OGG1		FANCG										DHODH							ANXA1
XPC	SELS			PTGS2		MC1R										ITGA6							DHRS2
STK10	STK40			CASP4		BAZ1B										FLNA							ITK
PRKAB1	LSMD1			ANXA1		KDM2A										DFNA5							CBFB
CDC25C	FGF4			ICAM1		POLH										THBS1							AIRE
UBE2I	C1orf187			CCL17		DDX1										RIPK3							LIG4
NUP205	BCL2A1			RXRA		HIST2H4A										GRK5							LILRB1
AHR	STAT5B			IL17F		ASCC2										CTNNB1							AXL
C10orf46	RXFP2			PRCP		MCM9										TFDP1							KIF13B
HUS1B	PIH1D1			REL		C19orf40										TXNDC3							CD151
BRCA1	PALB2			NFE2L1		RMI1										PPP1CA							IFNA6
ING2	IL6			PLAA		NDNL2										MAEL							ZAP70
APBB1	RRN3			BMP2		POLA1										NKX2-6							PIK3CD
TOP3A	WNT1			PRDX5		C16orf73										C19orf6							IFNA5
C2CD3	MSX1			CCL3L1		FANCF										ADAM8							SLAMF1
SIRT7	RARA			NLRP4		ACTR8										CHMP2A							LY6D
UHRF2	CFL1			LBP		KIAA0415										FGF10							PPBP
PTTG2	SYCP2			FOLR2		UBB										MNT							CHD7
ALMS1	BCL6			PTGES		PIF1										PLA2G6							SRF
TTN	SYVN1			IKBKB		DDB2										IGFBP3							FKBP1A
CROCC	BCL2			IL10RB		RAD1										FRZB							LFNG
BANP	GABRA5			IL4R		HMGA1										ESR2							EDN2
NPAT	ADCYAP1			NPFF		UBE2V2										NRP1							ZNF683
CHMP2A	ALOX12			CHUK		POLD2										P4HB							PLCL2
CENPH	PACRG			TNFAIP3		PRKDC										LRRK2							BMX
FGF10	IGBP1			TFRC		ZNF830										ITPKB							CD7
RAD21L1	PTK2			IL24		RECQL5										MDM4							CCL19
GNAI3	RRM2B			AXL		RECQL										NOS1							JUN
2019-09-11	NKX3-2			ZAP70		HIST1H4D										RPS6KA2							FUT7
CCDC99	PDE3A			CXCR4		SMARCA5										CIB1							IL13
TUSC2	USP47			IL6R		SHPRH										AKT1S1							RUNX2
PPP2R3B	CASP8			ASS1		CSNK1E										TRADD							CEBPB
CCNDBP1	ST6GAL1			TLR9		ZFYVE26										HSP90B1							HPRT1
MDM4	MAGEA3			HP		SIRT6										ACIN1							STXBP3
PIWIL3	BNIP1			SYK		MUS81										TRAF3							RORA
NUP93	PDK4			IL23A		MMS19										BCL10							LYL1
C15orf23	BCL2L10			KIT		FANCA										PPT1							CD8A
DGKZ	PIM1			GGT5		EYA2										CERKL							CYP26B1
WEE1	TXNDC5			CCL22		RPA4										NODAL							MERTK
CHMP4A	DHCR24			IL5RA		EP300										ROBO1							PRKCE
C11orf82	NAA15			CXCL10		ALKBH2										MYOCD							BATF2
CEP152	TNFAIP8			CCL19		ASCC3										ADIPOQ							IFNK
NINL	SNAI2			CEBPB		POLR2I										DDIT3							LCK
RHOB	NPM1			MAP2K3		HUWE1										PKHD1							PTGER4
PSMC3	ARHGDIA			IL13		HMGA2										UTP11L							FNIP1
DAZL	YWHAZ			MBL2		HSPA1A										MTDH							SHH
FLNA	BTG2			CYP26B1		XPA										WNT11							RNF8
TDRD1	BIRC2			GPR68		RUVBL2										HIF1A							IL23A
HCFC1	IRS2			GATA3		SETD2										PIAS4							SYK
TXLNG	AGAP2			FGA		USP43										PAX7							RNF168
THBS1	LGMN			CD97		CDCA5										JMY							MLL5
TTYH1	BAG5			PYDC2		PSME4										MAPK9							NCK2
PSMD5	ZMYND11			TICAM2		HELQ										ZMAT3							DLL4
CCND3	LEP			SEH1L		MBD4										UNC5C							ULBP1
MAEL	NRBP2			MYLK3		MLH1										PRKCA							VPRBP
CDC14A	OSR1			CCL1		RAD51B										NOG							BTK
CTNNB1	ZC3HC1			FAS		C17orf70										VSTM2L							KIT
MTBP	NOL3			IL1A		PARP4										PPP3CC							STAT6
PPP1CA	KDM2B			AIM2		OBFC2B										GABRB3							KLF6
ACTR1A	ITGAV			IL17A		HIST4H4										GRID2							FYN
MNS1	CHD8			IL1RAP		RAD51D										TRIM39							TXLNA
TP73	CD34			LY75		APITD1										PMAIP1							CX3CR1
GINS2	WFS1			KLRG1		UBE2V1										EGLN3							IFNA16
SMC5	NUAK2			SCG2		HMGB2										BNIP3							NR4A3
PRPF19	ADA			NUPR1		DEM1										TIA1							PSEN1
SASS6	PRAMEF2			F8		CDK9										UBE2M							CD28
KIFC1	PRNP			AHSG		APEX2										IL20RA							GPR97
TCF7L2	ZFAND6			LY86		BARD1										BCL2L11							FADD
BTRC	KCNJ1			IGFBP4		DMC1										MAP3K9							LY9
PTP4A1	CXCR7			ZC3H12A		PRMT6										ARRB2							ABL1
SOX4	CTTN			IRGM		PMS2P1										MYCN							GATA3
LAMTOR2	AURKB			HLA-DRB3		MEN1										ARHGAP4							LAT2
2019-09-07	TMF1			APOL2		HIST1H4K										PDIA3							PSMB10
C11orf85	POU4F1			IL26		INO80E										FOSL1							UBD
CUL2	SYNGAP1			XCL2		REV1										PF4							SH2D1B
DIAPH2	TDGF1			SAA1		FAM178A										ZNF259							CLEC4E
C11orf20	PPARGC1A			RELA		RAD54L										GLI2							HDAC5
NEK11	SIAH2			AGTR2		SLC30A9										DNAJA1							EXO1
CCNG1	AGR2			AIMP1		MNAT1										CTNNA1							LRRC8A
STMN1	STRADB			TAC1		MAD2L2										RILPL1							VAMP2
AKAP8L	JAK2			B4GALT1		SMC5										COL2A1							FAS
MIS12	ZC3H12A			IL17D		GINS2										CTSC							CXCR2
MARVELD1	CHGA			CXCL13		RAD52										TNFRSF21							MICB
KLHL22	GPX1			ADRA2A		HLTF										BIRC7
SLC2A8	CTGF			C9orf46		FANCE										TXN
TSPYL2	CTSH			MMP25		XRCC6BP1										MTNR1B
CKAP2	BRAF			SEMA7A		TP73										ADCY10
CCAR1	SOX9			NDST1		KIAA1530										BIRC6
RBL1	HIGD2A			ADAM8		UBE2NL										TNFRSF11B
DDX12P	ADAR			TUSC2		GEN1										ATF5
MOV10L1	RELA			RBPJ		GGN										NLRP3
PTPRC	BDNF			CXCL6		ZBTB1										TRIM13
TMEM48	AIF1			NLRP6		HIST1H4I										BCL2L2
E2F4	ESR1			PLSCR1		BOD1L										TYRO3
FANCD2	PARP16			CHST4		SUMO3										PSMC1
SUV39H2	TP63			SAA2		EID3										PRELID1
CABLES2	TNFSF10			OPRM1		SYCP1										ING4
KLK10	PPARA			PTGS1		NCOA6										STAT3
PML	MEF2C			F2		RAD9A										ROBO4
RACGAP1	NDUFS3			ORM2		CCNH										SLIT2
HEPACAM	ELL3			LTB4R2		JMY										HDAC4
KAT2B	SERPINB9			UNC13D		XRCC4										TNFRSF10C
PDS5A	MED1			TLR8		POLR2D										NR4A2
TUBGCP4	NR1H4			BCL6		PIAS4										BMP5
E2F6	POU3F4			HYAL3		UBA7										POU3F3
LEPREL4	LTF			IL17B		DCLRE1C										PAWR
RPS6	DNAJA3			BMPR1B		C12orf48										ITGB3BP
MAP4	PTH			TNIP2		CDC45										CORO1A
YEATS4	TP73			DEFB1		POLR2A										PRODH
UBC	ATF4			NOD1		POLR2F										CX3CL1
TYMS	FGB			F11R		OBFC2A										PEA15
TUBA4A	IVNS1ABP			IL27		RAD51										PRAMEF7
ORC3	MAP4K4			EMR2		POLR2G										NFKB1
CIT	PDCD1			SELE		AQR										IL2RB
IFNG	BIRC3			ITIH4		MSH2										RPS27A
SMC1A	IL7			SELP		DTL										IL10
NUP54	TCF7L2			NLRC4		POLM										DIP2A
PRKAR1A	ANGPTL4			S100A9		PPIE										TNFRSF1A
SKA1	FOXC1			CXCL11		HIST1H4E										MYO18A
FER	FGFR2			PARK7		FANCD2										IMPACT
WNT9A	BAX			PTGDR		ERCC8										ZNF830
DCLRE1A	SOX4			TNFRSF1B		KDM4D										PRKCI
RCC1	CAV1			HRH4		PMS2P3										SLC9A1
PDCD6IP	NAT8			HRH1		C1orf86										GSN
UTP14C	GPI			STAT5B		POLR2H										ARAF
BRDT	SLC46A2			VNN1		SMC6										NDUFA13
KIAA1967	PCGF2			CCL24		TCEA1										S100B
PARD3	IKBKG			NFE2L2		XAB2										RASGRF2
NUP133	CCL2			HDAC9		C19orf39										CRYBA1
CDK5	C12orf5			TNFRSF10D		RPA2										DDX3X
MSH5	ITCH			ANO6		FAM175A										PARK2
DBC1	CAT			PROK2		EYA1										ALDH1A3
ANXA11	RGN			LIAS		MSH6										GATA1
ATR	PRAMEF8			NOX1		EME1										NGF
PTPN11	TXNDC12			ELF3		HIST1H4A										FN1
LOC389493	NRG1					CCDC111										CREB3
TPR	DNAJB6					PARP9										GDF10
NSUN2	PIDD					WDR33										TWIST1
DMTF1	UBE2B					TEX12										BCL11B
RRS1	FAIM2					RPS27A										PDX1
KIF3B	FLT3LG					MGMT										ATPIF1
C7orf59	LRP1					SPATA22										CASP1
TGFBR1	AZU1					C9orf142										LIMS2
NUP210	TNF					NONO										NKX3-1
SFI1	MT3					GTF2H2D										ITM2C
SIAH1	PA2G4					RBM14										IDO1
PSMA7	TFAP2D					TTC5										KCNMA1
RECQL5	CLDN7					UBC										PNMA1
PRKDC	PIN1					INO80										LATS1
RAD1	PIM2					USP45										NPAS2
PSMB1	CXCL12					KIAA0101										TNFRSF8
AZI2	CAST					SMC1A										GFRAL
MACF1	O3FAR1					UIMC1										SH3RF1
EIF2AK4	ITSN1					BRE										SLC25A4
PPP2R2A	SET					CDC14B										HMGCR
TRIOBP	LHX4					SETX										PPM1F
PRIM2	CEACAM5					CRY2										LGALS1
TGFB1	BCL2L12					XRCC1										PRAMEF9
ASZ1	RAPGEF3					SUPT16H										CYLD
CENPN	VIP					CETN2										RPS3
MAP3K8	MSH2					ERCC5										TNFRSF18
CKS1B	MAPK8IP1					ESCO2										DEDD2
HINFP	HSPH1					FBXO18										CITED1
FMN2	RPS6KA1					POLR2K										ARHGEF4
FBXO43	EYA1					MCRS1										SPHK1
PTTG3P	AVEN					GTF2H3										TNFSF18
DHFR	NAA16					HIST1H4F										HTT
EPS8	NOTCH1					DCLRE1A										EGFR
CUL3	TAX1BP1					GPS1										ZNF622
CRADD	BTC					SHFM1										CDC42
FAP	PDGFRB					NFRKB										CCR2
TEX19	FGG					COPS8										HOXA5
MAPKAPK2	AIPL1					INO80C										SOD1
RAD54B	RPS6															PSAP
ZNF16	TIAF1															TRPM2
RAD51B	UBC															PSMD10
DUSP13	MICAL1															STK4
CLOCK	FAM134B															EIF2AK2
FOXN3	ERBB4															SRC
ITGB1	NTSR1															SOX11
RAD51C	CLN8															CYSLTR2
MAP2K1	NONO															VDAC2
PSMB8	PHB2															CAMK1D
PPP2R5C	PIM3															CD40LG
ARAP1	IL31RA															SP100
PLD6	IHH															IFT57
HORMAD1	MGMT															BARHL1
PAK3	HTATIP2															BAG6
STRADA	CD27															PPP2R1A
FAM5C	SCRT2															ANP32B
RNF212	ATOH1															SERPINE1
RAD51D	TMEM161A															DCUN1D3
PRKCD	YAP1															RAF1
OBFC2B	PTGFR															CCR7
KIF2C	ERCC5															TNFSF15
CAB39L	NPC1															CD248
CHMP3	TERT															C19orf2
CASP8AP2	TNFSF14															NCKAP1L
BARD1	RIPK2															MAPK7
APEX2	TEX11															E2F1
EIF4G2	NEUROD1															DLL1
HMG20B	XBP1															HTRA2
CDK11B	BTBD10															DFFA
MLH3	MPO															TFAP4
PPAT	SLC39A10															CABIN1
MAPRE3	DDAH2															EPOR
RRM1	FCER1G															MKL1
NUP160	WNT9A															TRAF5
TADA3	NGFR															P2RX1
NES	STAR															MST4
CENPI	DAB2															ADAM17
BRD4	UNG															GCLM
PIWIL1	ARNT2															TCF7
STIL	SOCS2															NAA35
CHAF1B	HIPK2															ATM
PRKAA1	KIAA1967															RIPK1
PDS5B	PRKCZ															BNIP2
DCLRE1B	NTRK1															PDCD2
PAK4	BIRC8															SHH
RASSF4	CDK5															SLC11A2
RALB	SERPINF1															ANXA5
CCDC79	LRP6															PLK3
LMNA	HMGN5															FNIP1
CENPK	DNAJC3															UNC5B
XIAP	CLEC5A															STIL
HFM1	VEGFB															C5AR1
SPRY2	NR2E1															CARD18
CENPT	TFAP2A															STXBP1
MCM10	AMIGO2															TRAF4
ANAPC5	POR															NTF3
SART1	MPZ															PRKAA1
2019-09-02	CSF2															RBM10
SFN	MAD2L1															EEF1E1
WDR43	TAF9															GDF2
DLGAP5	WT1															ING5
MND1	EGR3															KANK2
POLE	DUSP1															PTPRZ1
RRM2	SON															PDIA2
AK1	SNCB															TBX5
CNOT1	KLHL20															NOX4
WAC	SIRT5															ASNS
KPNB1	CLN3															TOX3
VASH1	PRKD1															ZNF205
PPP1R1C	PSMC5															IL1A
CCDC155	ANGPT4															TGM2
PIBF1	AURKA															PLAUR
UBA52	FAIM3															NOS3
USP39	PRAMEF11															SEMA4D
C9orf114	TGFBR1															NGEF
PSMB5	TFAP2B															CREB3L1
SPECC1L	EPO															CDC34
TOP2A	RB1CC1															UCP2
CEP135	CTSB															TEK
SKP2	MAP3K12															TRIM32
PPP1R9B	CD59															OPA1
CHMP6	GCLC															NUPR1
RAB11FIP4	IER3															KIAA0317
NCAPG	EDN1															MYBBP1A
MYBL2	MSX2															NES
CHAMP1	MYD88															MSTN
IQGAP3	PRKDC															TOP2A
CDKN1B	CSF3															NLRP2P
MCM5	PIK3CG															GPLD1
TMPRSS11A	MDK															BMP7
MYH10	UBE2V2															UBA52
PPP2R4	UCN															AQP1
PSMA3	CD74															HSH2D
NDEL1	IL19															DOCK8
RPS27L	F2R															ICAM1
NUP88	CRYAA															ACTC1
BRIP1	UBB															RABGGTA
GAS1	IFI6															COL4A3
PRKAR2B	SNAI1															SKP2
RPRM	SIN3A															EDNRA
RBM38	TLE1															GPR37L1
NR2C2	ADNP															ZNF746
C19orf46	GRIN1															RXRA
GML	PRKAA2															PERP
SETD8	HSPB1															SFRP2
SKP1	PRAMEF19															DDB1
MARK4	HIGD1A															CDKN1B
USP28	FMN2															GPAM
INHBA	FOXO1															RAD18
CDC27	HEY2															STAT1
ESCO1	HMGA2															NSMAF
CCND2	C11orf67															RAG1
CNOT2	WNK3															GRIN2A
RTEL1	EPCAM															LMNA
CENPA	PROC															IKBKB
AKAP8	PLCG2															RABGGTB
MEI1	HCK															BLK
RRAGD	NOC2L															SPDEF
PIM1	HMOX1															SPRY2
RAN	PRAMEF6															GDF6
CYP27B1	ATAD3A															DNAJC5
BLM	PIK3R1															NFKBIA
GOLGA2	ZNF16															ADAMTS20
NPM1	CTH															XIAP
APPL1	ATG5															LILRB1
NEK7	SUPV3L1															PRAME
TXNIP	APOE															CREBBP
LAMTOR1	HNRNPK															NKX2-5
FKBP6	FLT4															DLX1
CDCA3	IGF1															SFN
APC	ITGB1															MTCH2
PCM1	RBCK1															FOXO3
PSMD12	IL2															PPARD
CCNO	CNTFR															MARK4
TP53BP2	FIGNL1															PTK2
UHMK1	NLE1															RRM2B
PARD6G	HMGB2															ACVR1C
GMNN	TNFRSF10A															BCL2
ID4	CSF1R															INHBA
MRPL41	NDNF															USP47
EIF4EBP1	DAD1															SGK3
UBR2	TNFRSF6B															TNFSF12
SMARCAD1	PTK2B															APOPT1
HUS1	PRKCD															SLC9A3R1
HACE1	TAF9B															AIFM2
CENPO	PRAMEF25															BNIP1
CHMP1A	NEFL															MAGEA3
PBK	PLK2															PDK4
DST	SORL1															PIM1
HMMR	ARRB1															BCL2L10
KIF11	TBX3															SNAI2
HAUS5	OGT															NAA15
FBXW11	FXN															NPM1
UBE2S	BARD1															S100A9
NUP153	SNCA															NLRP12
ERCC4	MEIS3															TXNDC5
GTPBP8	GATA3															GRIK5
ARHGEF11	ARL6IP1															MPV17L
ANAPC1	CHMP4B															APH1B
C2orf29	NAIP															LEFTY2
PSMD7	PPP5C															NCL
FBXO6	FKBP8															PAX2
DYNLT1	ARHGEF2															STK40
UBE2E1	PYCR1															GDF5
RANBP1	FGF8															C1orf187
CENPW	FGA															BCL2A1
MAD2L2	HTR2B															EIF2AK3
CASC5	PAFAH2															PPP2R4
SUPT5H	KRAS															HMGB1
ACTR2	PAX8															GAS1
CRLF3	FAS															IL6
CCNH	LGALS3															RPS27L
RANGAP1	SOX8															FAM162A
BCL2L11	HGF															NMT1
ZNF259	PTPN1															PALB2
OPTN	HYOU1															NOX1
CLIP1	PRKCH															TP53I3
FGFR1OP	DPEP1															FGF2
OBFC2A	GRIK2															MSX1
PHF8	SCG2															ANO6
JUB	CX3CR1															RARA
RRAGC	SOCS3															CHGA
CNOT7	TGFB3															GPX1
JMY	NR4A3															AGR2
PRKCA	PROP1															STRADB
TDRKH	NPY5R															ARHGEF11
SYCE2	ABL1															TNFRSF14
AZI1	FADD															SOX9
RAB35	ALB															HIGD2A
PSMC2	LTK															ZFPM2
LIN9	YWHAE															FBXO10
PSMA1	GATA6															G0S2
PPP1R12A	MET															BRAF
ITGB3BP	GCG															CTSH
GAS2L3	KDM1A															AIF1
CHD3	CD44															ESR1
EGFL6	SOX10															PARP16
CHMP7	HAX1															MED1
SEC13	FAIM															SERPINB9
PEA15	SERPINB2															NR1H4
PSMB9	RASA1															POU3F4
ARHGEF10	VHL															LTF
SPATA22	CBL															MEF2C
RPS27A	MIF															NDUFS3
INCENP	PLK1															PSENEN
TEX12	KIT															CASP5
WBP2NL	PDCD10															IRS2
CNOT3	PRAMEF1															LZTS2
KLHL9	JUN															TXNIP
ESCO2	CCL19															YWHAZ
CETN2	KLF4															DBH
PSMD9	SPHK2															APC
CDC14B	IL13															CHEK2
BRE	SERPINB13															NOS1AP
BIRC7	APOH															NRBP2
CALM1	NGFRAP1															SCIN
XRCC3	SLC40A1															AGAP2
PSMD11	NANOS3															BAG5
BIRC6	HSPA9															LEP
GIGYF2	MMP9															NACC2
PRDM9	NOD2															INHBC
OFD1	MERTK															KDM2B
CUL1	SEMA5A															CD34
PSMC1	CITED2															CHD8
RQCD1	GSK3B															TP53BP2
PSMB2	TNFAIP3															KATNB1
E2F3	KRIT1															OSR1
ING4	ZNF268															VAV2
TFDP3	ASCL1															ZFAND6
KIF15	CDKN2D															MAGED1
FANCG	TP53															CXCR7
SMC3	DHRS2															TRIM2
NKX3-1	EEF2K															DNAJB6
PSMA5	LIG4															PIDD
CDK5RAP2	PRAMEF4															NRG1
TOP2B	HBXIP															CARD11
TAF2	AHI1															UBE2B
TUBB	TOPORS															FAIM2
CALM3	NAT8B															FLT3LG
2019-09-12	HSPA5															PLAGL2
RSPH1	SCXB															PIN1
PPP1R12B	AMBRA1															PIM2
TUBGCP5	WNT5A															MT3
NASP	FGF21															PA2G4
PSRC1	FZD3															ZC3H8
2019-09-01	NUP62															VIP
PLCB1	AVP															MSH2
CCNG2	RPS6KA3															CAST
ZNF830	TRAF2															SET
NDE1	OGG1															ITSN1
POLA2	PSMG2															CEACAM5
FANCA	PAK7															IVNS1ABP
STARD9	FOXB1															HCAR2
RB1	IRAK1															MAP4K4
CCNB3	RORC															AIFM1
BORA	PRLR															PDCD1
C1orf96	CIDEA															BIRC3
DLG1	IL11															NLRP2
ATRIP	CLCF1															ATF4
BAG6	SFRP1															FOXC1
PPP2R1A	HAND2															BAX
PAK1	PRDX5															GZMA
RPA4	GLI3															HRG
E2F1	ARHGAP10															WISP1
MAPK7	MECOM															GPI
NUDC	ROCK1															RAD9A
ZNF503	ACCN1															SLC46A2
TEX15	PRAMEF15															PCGF2
GAS2L2	GDNF															C12orf5
EIF4E	DUS2L															PNMA5
SGOL2	SGK1															GDF1
MST4	HDAC3															CAV1
INSM1	CARD14															CARD10
HTT	SMO															PPP1R13B
MAD2L1BP	HSPD1															PLEKHG5
POM121C	VNN1															PHLPP1
ZBTB49	LIFR															PRAMEF8
TPX2	RPS6KB1															CAT
CCNB2	TNFRSF10D															ID3
DBF4	PDPK1															RELT
SOX11	BIRC5															YAP1
KIF4A	SMAD6															PTGFR
PARD6B	NFE2L2															ERCC5
C1orf135	PSEN2															SAP30BP
PSMD10	BECN1															OBSCN
CDKN3	TMBIM6															RIPK2
PRPF40A	PROK2															TEX11
CHMP5	BAG3															XBP1
ESPL1	HSP90AB1															NGFR
KIF4B	BDKRB2															BTBD10
HAUS2	NOTCH2															NOV
PSMB6	SIRT1															DDAH2
SYF2	LHX3															SLC39A10
B9D2	IL6ST															NAE1
CHMP4B	PCP4															BRMS1
MCM8	TIMP1															DCC
PSMB10	RAMP2															EYA1
WDR62	PARL															RPS6KA1
NUP155	PRDX2															TAX1BP1
CDCA8	TMBIM4															BTC
DDX11	PRAMEF12															EGR1
UPF1	TNIP2															S100A8
C15orf43	BRCA1															AGER
DDX4	ING2															NOTCH1
USH1C	GHRL															PHB2
TAOK1	GRINA															DEDD
CDC6	CSDA															TIAF1
MAPRE2	PRAMEF10															C13orf15
UBE2D1	HIPK3															CLN8
ABL1	AARS															FAM134B
PSMA2	PRKCG															PDCD6
UBE2C	SIX1															OLFM4
DYNC1I2	GPR37															BMP1
YWHAE	AR															IL31RA
C2orf65	CSNK2A1															IHH
STRA13	PARK7															MGMT
RNF8	NME5															HTATIP2
RASA1	CXCR3															UBE2V2
CDKN1C	NLRC4															MDK
SMC1B	CHMP2A															CSF3
ORC6	FGF10															EDN1
GTSE1	SLC25A5															SNAI1
BUB1	MNT															TLE1
PRKCE	NKX2-6															ADNP
ORC1	ADAM8															GRIN1
PBRM1	C19orf6															MMP3
CYP26B1	SRGAP2															ALDH1A2
MAP2K6	PELI3															IL19
SPAST	DCPS															UBB
MAPK14	NRP1															IFI6
CUL5	BCL2L1															BCL2L13
GSK3B	PTRH2															ALK
SUN1	LRRK2															PRKAA2
PRR5	MALT1															C1QBP
LFNG	ERBB3															PRAMEF19
MCM3	ESR2															ATF3
THAP1	MAP2K4															TFAP2A
ASPM	PAX4															POR
NEDD1	ITPKB															BIRC8
CGREF1	MDM4															SERPINF1
ADCY3	NOS1															VEGFB
RRAGB	COMP															CLEC5A
PSMB4	CIB1															WT1
PSMC3IP	TRADD															EGR3
DNM2	HSP90B1															NTRK3
FAM64A	AKT2															ING3
ROPN1B	PPT1															DUSP1
TUBB4A	CERKL															MAD2L1
2019-09-10	MYOCD															GRM4
CDT1	BCL10															ANGPT4
PPM1G	ZNF385A															GDF7
RUVBL1	CHMP4A															SIRT5
PKD1	BAG1															SON
PAK7	MUC1															PRKD1
POC5	GLO1															CLN3
NEK3	ITGA6															PSMC5
SPTBN1	FLNA															EPO
PSMD2	PCID2															RB1CC1
WAPAL	JAK3															ALX4
CEP57L1	CASP3															CD59
USP16	HCLS1															MAP3K12
RAB1A	SIRT2															CNR1
CAMK2G	PIK3CA															JUNB
NUP188	THOC6															TFAP2B
NUMA1	THBS1															YWHAG
RBBP8	GRK5															CSF1R
INHA	EN1															TNFRSF10A
CECR2	MAEL															IKZF3
HDAC3	ALKBH1															PTK2B
AVPI1	TXNDC3															CDK19
RPS6KB1																TNFRSF6B
TNKS1BP1																NEFL
CDC73																PLK2
CEP70																ATF2
ANLN																SRPX
BECN1																SIGMAR1
CNOT8																PRAMEF25
STAG1																MEIS3
NOTCH2																MAP2K7
CNTD1																WNK3
KIAA1377																SRA1
INTS7																EPCAM
LAMTOR3																PDCD5
SYCE1L																HEY2
MKI67																PNMA3
PCNT																HMGA2
RBL2																EEF1A2
CENPC1																PLEKHF1
NUP85																AES
SMC4																ERCC3
SBDS																ATG5
EML1																NCOA1
CSNK2A1																HMOX1
MELK																PRAMEF6
IL12A																FIGNL1
BUB3																CNTFR
NOX5																IL2
GADD45A																SUPV3L1
NLRC4																APOE
TUBGCP6																FLT4
ERN1																SCRIB
RCC2																MUL1
TUBGCP2																GATA6
CHTF18																SERBP1
BCL2L1																MET
DNMT3A																CLIP3
GAS2																CD44
KLHL21																ARL6IP5
STAG2																HP
CNOT10																LCK
RHOU																CASP6
DIS3L2																YWHAE
PRKAB2																LTK
C11orf80																KIAA0141
FOXM1																MIF
UVRAG																HDAC6
ABCB1																DIABLO
USP9X																HAX1
SMARCA4																SERPINB2
CDC5L																RASA1
GPR132																CBL
CDK3																IL13
ZNF385A																ITGA1
SPIN2B																APOH
CENPM																CD274
REC8																NGFRAP1
MUC1																ARHGEF9
BANF1																NME2P1
PPP1CC																CCL19
C15orf42																KLF4
GFI1																NOD2
NCOR1																SEMA5A
WNT10B																MAP3K11
ARID3A																INCA1
DAPK3																ETS1
CDK2AP1																FGA
KLHDC3																ARL6IP1
DTYMK																CHMP4B
ORC2																FKBP8
RCBTB1																ARHGEF2
BRSK2																INPP5D
BIRC3																SOX8
2019-09-09																PAX8
CDK11A																KRAS
BCAT1																ADRB2
RAD54L																CASP7
KLHL13																DPEP1
BAX																ABL1
RAD9B																FEM1B
PPP2CA																SOCS3
RAD9A																TGFB3
GINS1																NR4A3
ZFP42																PROP1
VCPIP1																PTGS2
ERBB2IP																ABR
CENPJ																PAK7
KLHDC5																IRAK1
LIN54																PRLR
PIDD																CIDEA
DPEP3																CASP4
UBE2B																CLCF1
GSPT2																HAND2
PRC1																CCK
PSMB3																BNIP3L
KIAA0753																ARHGAP10
DCTN1																SMAD4
PA2G4																BEX2
ID2																BMP2
DSN1																GSK3B
CEP290																RASSF2
PIM2																MAP2K6
FAM175B																CITED2
CEP76																TRIO
IST1																TNFAIP3
LOC728637																PRAMEF4
DTL																EEF2K
CCNB1IP1																AHI1
MSH2																TOPORS
SUGT1																CDKN2D
ANAPC2																TP53
CNOT6																ARHGEF17
PSMD13																RAPSN
EYA1																FGF21
PSMF1																FZD3
CCNE2																NAT8B
MLF1																HSPA5
RANBP2																SRPK2
CCPG1																DNM2
RHOC																RTN4
METTL11A																RAMP2
C13orf15																GADD45G
PRKAG1																BMPR1B
ARF6																PRDX2
ERCC6L																PRAMEF12
PHB2																PCP4
DCTN2																BMP8B
MLF1IP																LRP5
2019-09-05																GRINA
NCAPH																CSDA
TAOK3																SIX1
PSMC4																AARS
HDAC8																IL12A
SPIN2A																CXCR3
NUP35																SFPQ
RAB8A																GADD45A
KNTC1																NLRC4
NUPL2																GPR37
TEX11																CSNK2A1
INO80																MELK
RHEB																CARD6
IRF1																ST20
REEP3																PRAMEF15
SETMAR																TNFRSF1B
EXD1																ACCN1
PSMD3																INHA
ARL3																SGK1
BIRC8																HDAC3
PRKCB																CARD14
TUBB3																GDNF
USP2																DUS2L
GPSM2																TNFRSF10D
CNOT4																PRMT2
CENPE																PPP3R1
DUSP1																CLU
SON																PDPK1
POLA1																XDH
IDAS																BIRC5
NEDD9																LIFR
PSMC5																TNFRSF12A
TBRG4																RPS6KB1
CREBL2																NOTCH2
HRSP12																TNFRSF25
RB1CC1																WNT3A
UBE2L3																ARHGEF7
HSPA2																SIRT1
TUBGCP3																BECN1
CCDC67																BAG3
UBB																BIN1
ACTR8																HSP90AB1
TMEM188																NTF4
C15orf60																MUC1
KIF2B																HSPA1B
AKAP9																ZNF385A
PRKAA2																JAK3
WEE2																PPID
MCMBP																HCLS1
ZFYVE26																GAL
ANAPC10																SIRT2
TRIM71																AGTR2
SPRY1																EPHA7
CEP192																DUSP6
GSPT1																GLO1
PCNA																PCID2
CDKN2B																NFATC4
EZH2																ANKRD2
KIAA0196																DAPK3
SSNA1																EN1
RBM7																THOC6
2019-09-03																WNT10B
ORC4																SENP1
HAUS6																ALKBH1
HSF1																NCSTN
NUP43																IGF2R
IL8																CCL3
ANK3																CARD17
PSMB7																PELI3
NUP107																SRGAP2
C19orf21																DCPS
CUL4A																BMF
SLC26A8																IP6K2
YWHAG																SLC25A5
ALKBH4																MAP2K4
GAS7																BCL2L1
BRD7																DNMT3A
CDC123																GDF9
RGS14																PTRH2
PLK2																ERBB3
PINX1																MALT1
E2F7																COMP
ATF2																AKT2
CDK5RAP3																PAX4
GORASP1																TNFRSF4
MEN1																LYN
TUBE1																PPP1R15A
CSRP2BP																RHBDD1
CEP164																IFIT3
TSG101																TNFRSF10B
RRAGA																FABP1
CEP72																YWHAH
PAPD7																CFLAR
EXO1																CASP2
ANAPC11																ADCYAP1R1
SUN2																TRAF6
MTOR																NME2
MRE11A																RNPS1
GSG2																FAM129B
OSGIN2																HYAL2
SLBP																CDKN2A
FBXL15																INSL3
CENPV																BCL3
DYNC1LI1																NFKBID
LPIN1																WNT4
MLL5																CAPN3
JMJD5																INSL6
TTC19																EPHB1
GPS2																HDAC1
PSMD8																SIRT4
UBA3																DDX20
BACH1																PRAMEF17
CHMP1B																BCAP31
INTS3																SQSTM1
GEM																PRAMEF22
RHOA																AATF
RAD17																LGALS14
FAM5B																VPS4B
STRA8																CRLF1
DHFRP1																OXR1
MAPK3																LCMT1
CDK1																MNAT1
ZAK																RFFL
LLGL1																MNDA
REEP4																TLR3
GNB2L1																API5
TRIP13																PAK2
CCDC124																CD3E
PAX6																KLF11
TSC1																AKT1
PLK1S1																ATG7
KIF14																GOLPH3
KIAA0430																SIVA1
CCNT1																TBX1
SKIL																IL4
C11orf51																SETX
BOD1P																FBXO18
MAEA																RAC1
SPIN1																VEGFA
PSMD14																CCL5
NEK2																XRCC2
SPC24																PNMA2
ERH																MIEN1
PSMD4																TGFB2
CENPQ																NACA
HJURP																CASP9
CD2AP																INS
PRIM1																ZNF420
CAMK2A																LGALS9
OVOL1																BFAR
CNTROB																GAS6
PSME2																EEF1D
ANAPC16																ILK
ACVR1B																CD40
PAPD5																IRF5
IFNW1																FAF1
ANAPC4																ACVR1
KIF25																GPER
TERF1																INHBE
MAP9																TWIST2
MITD1																CBX4
ZWILCH																FGD2
MOS																SARM1
KIAA1383																TIAM1
C17orf87																USP17L2
TTK																CHL1
HAUS3																PRKCQ
ECT2																MAP3K10
SYCE3																KDR
DHCR24																NTRK2
CEP78																HPN
CDK4																DLC1
DYNLL1																BBC3
MYH9																CARD16
C2orf40																TSPO
PLAGL1																AKR1C3
EVI5																EN2
HBP1																KLRC4-KLRK1
BTG2																IGF1R
DNA2																ANXA4
BIRC2																WISP3
BBS4																ANKRD1
ACTR3																KCNB1
PRKACA																HBA1
ZC3HC1																RBM25
SGOL1																SIK1
PHF13																HDAC2
SPO11																ZNF304
ROCK2																ACAA2
AURKB																CYP1B1
LIN37																PDCD4
TIPRL																BIK
SIAH2																PHLDA1
CLTCL1																AIMP2
PHGDH																CACNA1A
PRKAG3																REST
DYNC1H1																FOXC2
C9orf69																CPEB4
HAUS8																DAPK1
MCPH1																HRAS
TUBB4B																EDNRB
MSH3																MCF2
CAMK2D																PYCARD
NSL1																TP53AIP1
ARL8B																PGAP2
SGSM3																CIAPIN1
CAPN3																MECP2
CAB39																VAV1
SLC39A5																GADD45B
JTB																APBB2
PPP3CA																BMP10
MNAT1																CDKN1A
POM121																APH1A
PAK2																PYDC1
PKD2																TNFRSF9
AAAS																TRIAP1
PIWIL2																ACTN1
TSC2																IL1B
SPANXA2-OT1																ACSL5
KLF11																HSPE1
PTPN6																SDIM1
HORMAD2																TPD52L1
PPP1R15A																GABRB2
RAD51																PINK1
FBXL7																PROKR1
FANCM																NCK1
NEK4																OSM
LMLN																ARF4
PRMT1																BCAR1
CETN1																IFI27
CASP2																CFDP1
FBXO31																SOS1
RNF2																APIP
STK24																AXIN2
H1FOO																BTG1
WASL																LEF1
SPIRE2																FASLG
ZFHX3																ANGPT1
CDH13																MDM2
CNOT6L																KIFAP3
MAGI2																WISP2
FAM83D																FBXW7
PCBP4																BMP4
EML4																GIMAP8
TIPIN																GSTP1
CDKN2A																MAL
2019-09-06																PPIF
WDR81																KRT18
ACVR1																HERPUD1
GPER																PHIP
MSH6																HSPA1A
FAM175A																IL12B
C7orf11																EP300
RPA2																SKI
TUBG1																RARB
NUP98																CTNNBL1
USP17L2																GZMB
CENPL																IFNB1
CARM1																STAMBP
KIF22																HIP1
SPDYC																SMAD3
XRCC2																GREM1
BRSK1																FGD1
UIMC1																PTEN
JAG2																WNT7A
CDKN2C																P2RX7
POLE2																WNT16
CEP41																PRDX3
XPO1																CARD8
TGFB2																ADAMTSL4
GPS1																CALR
ILK																SOX2
LLGL2																C19orf10
PLK4																HNF1B
CENPP																SOD2
CCNA1																TRIM35
GAS6																CD38
CEP57																BTK
SAC3D1																ANKRD13C
SENP5																FOXL2
APBB2																NCK2
CDC25B																SORT1
ARL8A																TMBIM1
C12orf32																ARHGEF18
PKMYT1																ELK1
RPS27																MAPK8
TRIAP1																PTTG1IP
TAOK2																MYCNOS
PSMA4																CEBPB
ZNF365																TSC22D3
TPD52L1																NET1
PIWIL4																WWOX
NUP214																TFPT
PSMD6																FRS2
SIK1																RNF34
PHLDA1																RARG
MAPK13																BHLHB9
FBXW5																SHQ1
C16orf73																RSL1D1
PLK5																RRAGA
PSMC6																MAP2K5
HRAS																SOX7
EREG																PPP2R1B
ZNF318																CREB1
NUPL1																RPS3A
PAK6																PM20D1
CSNK1E																PTN
TP53BP1																SIX4
ANKLE2																MTOR
STK11																MRE11A
RPTOR																STX4
2019-09-14																FYN
EP300																VAV3
IL12B																ZSWIM2
GAS2L1																ITGA5
PTEN																CNTF
PSMD1																PSME3
STAMBP																MCL1
MAU2																TIMP3
SMAD3																ARHGEF6
MLH1																PSEN1
SOX2																FOXP1
PSMA6																CCL21
CALR																TSC1
MAPRE1																NME4
DBF4B																TRAP1
SNX9																ANXA1
RAD50																BID
ORC5																MADD
BOLL																KITLG
APITD1																CRH
CKAP5																SKIL
MDM2																MAEA
PSME1																REL
BUB1B																GNRH1
HAUS1																KIF14
PRDM5																IRF7
KRT18																FHL2
DMC1																BAG4
CEP120																MCF2L
NUP50																ADORA1
RPA3																IFIT2
KIF18A																CHST11
FBXW7																UBQLN1
																EGLN2
																LAMP3
																VIL1
																ISL1
																CSRNP3
																GLS2
																AXL
																PLAC8
																RET
																BAD
																ID1
																CAPN10
																FOXE3
																GNB2L1
																DDIT4
																TPT1
																HRK
																CDK1
																CYR61
																ZAK
																HDAC7
																C2orf18
																PRAMEF20
																PRAMEF5
																ADCYAP1
																ALOX12
																PACRG
																IGBP1
																FGFR1
																BCL6
																SYVN1
																LGALS16
																TERF1
																GABRA5
																PDE3A
																DAP
																NOD1
																CASP8
																NKX3-2
																CDK5R1
																BMP6
																ST6GAL1
																TNFAIP8
																CDK4
																DYNLL1
																ARHGDIA
																ECT2
																SYCE3
																DHCR24
																BCL2L14
																SELS
																PIP
																TRAF7
																BCLAF1
																ZBTB16
																STAT5B
																CAMK2A
																LSMD1
																FGF4
																RRN3
																WNT1
																PHB
																RXFP2
																CARD9
																PIH1D1
																OSGIN1
																SYCP2
																CFL1
																ALX3
																JAK2
																ZC3H12A
																ZNF346
																CTGF
																EIF2S1
																ARHGEF16
																SIAH2
																DLG5
																RELA
																ADAR
																BDNF
																VCP
																SGK2
																TP63
																BMP8A
																TNFSF10
																LTA
																PPARA
																DAB2IP
																B4GALT1
																TTPA
																TMEM109
																GDF3
																DNAJA3
																PTH
																CAMK2D
																ELL3
																CIDEC
																BIRC2
																STK17B
																BTG2
																FLCN
																TMC8
																LGMN
																FGD3
																ZMYND11
																SOS2
																WFS1
																PLEKHG2
																ITGAV
																NELF
																NUAK2
																ADA
																NME1
																ZC3HC1
																NOL3
																VDR
																SYNGAP1
																TDGF1
																PPARGC1A
																PRNP
																PRAMEF2
																KCNJ1
																CTTN
																AURKB
																TMF1
																POU4F1

## Sheet: lncRNA_significant hallmarks
LncRNA	GOterm	P value	Overlap	Hallmark	GOtermName
ALMS1.IT1	GO.0000819	0.00241976	4	Genome Instability	Sister_chromatid_segregation
ALMS1.IT1	GO.0007065	0.000642618	3	Genome Instability	Sister_chromatid_cohesion
BOLA3.AS1	GO.0000819	1e-11	123	Genome Instability	Sister_chromatid_segregation
BOLA3.AS1	GO.0006281	1.38e-08	48	Genome Instability	DNA_repair
BOLA3.AS1	GO.0007049	4.8e-19	123	Evading Growth Suppressors	Cell_cycle
BOLA3.AS1	GO.0007065	2.93e-10	22	Genome Instability	Sister_chromatid_cohesion
BOLA3.AS1	GO.0016477	0.0371593	7	Activating Invasion	Cell_migration
BOLA3.AS1	GO.0032200	5.41e-05	14	Enabling Replicative Immortality	Telomere_organization
BOLA3.AS1	GO.0046605	0.000111938	8	Genome Instability	Regulation_of_centrosome_cycle
BOLA3.AS1	GO.0051383	0.0127633	3	Genome Instability	Kinetochore_organization
BOLA3.AS1	GO.0051988	0.0101085	3	Genome Instability	Regulation_of_attachment_of_spindle_microtubules_to_kinetochore
C17orf76.AS1	GO.0006281	4.31e-06	28	Genome Instability	DNA_repair
C17orf76.AS1	GO.0007049	5.39e-07	57	Evading Growth Suppressors	Cell_cycle
C17orf76.AS1	GO.0008283	0.0126546	8	Evading Growth Suppressors	Cell_proliferation
C17orf76.AS1	GO.0032200	0.00688123	7	Enabling Replicative Immortality	Telomere_organization
C17orf76.AS1	GO.0046605	0.00928999	4	Genome Instability	Regulation_of_centrosome_cycle
C17orf76.AS1	GO.0060548	0.0354717	27	Resisting Cell Death	Negative_regulation_of_cell_death
COL4A2.AS2	GO.0001525	0.00743992	5	Angiogenesis	Angiogenesis
COL4A2.AS2	GO.0034330	0.00735153	4	Activating Invasion	Cell_junction_organization
COL4A2.AS2	GO.0060548	0.000951652	11	Resisting Cell Death	Negative_regulation_of_cell_death
COX10.AS1	GO.0000819	9.58e-09	111	Genome Instability	Sister_chromatid_segregation
COX10.AS1	GO.0006281	1.48e-10	46	Genome Instability	DNA_repair
COX10.AS1	GO.0007049	7.34e-21	111	Evading Growth Suppressors	Cell_cycle
COX10.AS1	GO.0007065	4.44e-07	16	Genome Instability	Sister_chromatid_cohesion
COX10.AS1	GO.0008283	6.06e-05	15	Evading Growth Suppressors	Cell_proliferation
COX10.AS1	GO.0010941	0.000743051	69	Resisting Cell Death	Regulation_of_cell_death
COX10.AS1	GO.0031577	0.00865598	4	Genome Instability	Spindle_checkpoint
COX10.AS1	GO.0032200	0.00174826	10	Enabling Replicative Immortality	Telomere_organization
COX10.AS1	GO.0046605	0.0345102	4	Genome Instability	Regulation_of_centrosome_cycle
COX10.AS1	GO.0060548	0.00532329	42	Resisting Cell Death	Negative_regulation_of_cell_death
CRNDE	GO.0000819	7.4e-06	32	Genome Instability	Sister_chromatid_segregation
CRNDE	GO.0006281	0.000139793	11	Genome Instability	DNA_repair
CRNDE	GO.0007049	1.86e-12	32	Evading Growth Suppressors	Cell_cycle
CRNDE	GO.0007065	4.08e-05	6	Genome Instability	Sister_chromatid_cohesion
CRNDE	GO.0010941	0.0193216	15	Resisting Cell Death	Regulation_of_cell_death
CRNDE	GO.0031577	0.000420635	3	Genome Instability	Spindle_checkpoint
CRNDE	GO.0034330	0.0212173	4	Activating Invasion	Cell_junction_organization
CRNDE	GO.0046605	0.00140135	3	Genome Instability	Regulation_of_centrosome_cycle
CROCCP2	GO.0001525	3.18e-06	19	Angiogenesis	Angiogenesis
CROCCP2	GO.0010718	0.00719332	4	Activating Invasion	Positive_regulation_of_epithelial_to_mesenchymal_transition
CROCCP2	GO.0010941	0.0190387	39	Resisting Cell Death	Regulation_of_cell_death
CROCCP2	GO.0045321	0.0121733	15	Tumor-Promoting Inflammation	Leukocyte_activation
DGCR5	GO.0000819	0.0261079	5	Genome Instability	Sister_chromatid_segregation
DGCR5	GO.0007049	0.0401728	5	Evading Growth Suppressors	Cell_cycle
DGCR5	GO.0007065	0.0109584	2	Genome Instability	Sister_chromatid_cohesion
DGCR5	GO.0051988	0.01704	1	Genome Instability	Regulation_of_attachment_of_spindle_microtubules_to_kinetochore
DLEU2	GO.0000819	1.6e-22	114	Genome Instability	Sister_chromatid_segregation
DLEU2	GO.0006281	2.8e-18	45	Genome Instability	DNA_repair
DLEU2	GO.0007049	6.35e-45	114	Evading Growth Suppressors	Cell_cycle
DLEU2	GO.0007065	3.08e-20	25	Genome Instability	Sister_chromatid_cohesion
DLEU2	GO.0031577	0.00129892	4	Genome Instability	Spindle_checkpoint
DLEU2	GO.0032200	2.54e-05	10	Enabling Replicative Immortality	Telomere_organization
DLEU2	GO.0046605	0.000759991	5	Genome Instability	Regulation_of_centrosome_cycle
DLEU2	GO.0051383	2.53e-06	5	Genome Instability	Kinetochore_organization
DLX6.AS1	GO.0000819	3.59e-14	133	Genome Instability	Sister_chromatid_segregation
DLX6.AS1	GO.0006091	0.00223997	21	Disrupting Cellular Energetics	Generation_of_precursor_metabolites_and_energy
DLX6.AS1	GO.0006281	1.05e-11	52	Genome Instability	DNA_repair
DLX6.AS1	GO.0007049	4.02e-27	133	Evading Growth Suppressors	Cell_cycle
DLX6.AS1	GO.0007065	2.69e-09	20	Genome Instability	Sister_chromatid_cohesion
DLX6.AS1	GO.0008283	7.21e-05	16	Evading Growth Suppressors	Cell_proliferation
DLX6.AS1	GO.0010941	0.0215115	68	Resisting Cell Death	Regulation_of_cell_death
DLX6.AS1	GO.0031577	0.00212072	5	Genome Instability	Spindle_checkpoint
DLX6.AS1	GO.0032200	2.23e-05	14	Enabling Replicative Immortality	Telomere_organization
DLX6.AS1	GO.0046605	0.000436748	7	Genome Instability	Regulation_of_centrosome_cycle
DLX6.AS1	GO.0051988	0.00808532	3	Genome Instability	Regulation_of_attachment_of_spindle_microtubules_to_kinetochore
DLX6.AS1	GO.0060548	0.00271558	48	Resisting Cell Death	Negative_regulation_of_cell_death
DLX6.AS1	GO.0070848	0.0315601	2	Sustaining proliferative signaling	Response_to_growth_factor_stimulus
DNAJC3.AS1	GO.0000819	0.0018752	53	Genome Instability	Sister_chromatid_segregation
DNAJC3.AS1	GO.0007049	2.97e-05	53	Evading Growth Suppressors	Cell_cycle
DNAJC3.AS1	GO.0007065	0.0364122	6	Genome Instability	Sister_chromatid_cohesion
DNAJC3.AS1	GO.0046605	0.000195861	6	Genome Instability	Regulation_of_centrosome_cycle
DNAJC3.AS1	GO.0090398	0.0356578	3	Enabling Replicative Immortality	Cellular_senescence
DNAJC3.AS1	GO.0090399	0.0276741	2	Enabling Replicative Immortality	Replicative_senescence
DYX1C1.CCPG1	GO.0006281	0.0419366	6	Genome Instability	DNA_repair
DYX1C1.CCPG1	GO.0007049	0.0377834	12	Evading Growth Suppressors	Cell_cycle
DYX1C1.CCPG1	GO.0008283	0.0368614	3	Evading Growth Suppressors	Cell_proliferation
EMX2OS	GO.0001525	0.0472974	3	Angiogenesis	Angiogenesis
EPB41L4A.AS1	GO.0007049	0.0482666	22	Evading Growth Suppressors	Cell_cycle
ERVK13.1	GO.0001525	0.00577847	6	Angiogenesis	Angiogenesis
ERVK13.1	GO.0010941	0.0011572	18	Resisting Cell Death	Regulation_of_cell_death
ERVK13.1	GO.0034330	0.000572988	6	Activating Invasion	Cell_junction_organization
ERVK13.1	GO.0060548	2.49e-05	16	Resisting Cell Death	Negative_regulation_of_cell_death
FAM201A	GO.0000819	4.9e-07	53	Genome Instability	Sister_chromatid_segregation
FAM201A	GO.0006281	0.00180098	17	Genome Instability	DNA_repair
FAM201A	GO.0007049	1.12e-10	53	Evading Growth Suppressors	Cell_cycle
FAM201A	GO.0007065	0.00148712	7	Genome Instability	Sister_chromatid_cohesion
FAM201A	GO.0051383	0.0158781	2	Genome Instability	Kinetochore_organization
FBXL19.AS1	GO.0000819	7.7e-07	14	Genome Instability	Sister_chromatid_segregation
FBXL19.AS1	GO.0006281	0.00339152	6	Genome Instability	DNA_repair
FBXL19.AS1	GO.0007049	2.38e-05	14	Evading Growth Suppressors	Cell_cycle
FBXL19.AS1	GO.0007065	1.78e-05	5	Genome Instability	Sister_chromatid_cohesion
FGD5.AS1	GO.0001525	6.71e-08	43	Angiogenesis	Angiogenesis
FGD5.AS1	GO.0007155	0.0220744	23	Activating Invasion	Cell_adhesion
FGD5.AS1	GO.0010718	0.035825	6	Activating Invasion	Positive_regulation_of_epithelial_to_mesenchymal_transition
FGD5.AS1	GO.0010941	1.87e-05	128	Resisting Cell Death	Regulation_of_cell_death
FGD5.AS1	GO.0016477	0.00307141	12	Activating Invasion	Cell_migration
FGD5.AS1	GO.0019882	0.00175754	7	Avoiding Immune Destruction	Antigen_processing_and_presentation
FGD5.AS1	GO.0045321	0.044932	34	Tumor-Promoting Inflammation	Leukocyte_activation
FGD5.AS1	GO.0060548	0.00346614	73	Resisting Cell Death	Negative_regulation_of_cell_death
GAS5	GO.0000819	1.02e-12	114	Genome Instability	Sister_chromatid_segregation
GAS5	GO.0006281	7.72e-11	50	Genome Instability	DNA_repair
GAS5	GO.0007049	3.28e-18	114	Evading Growth Suppressors	Cell_cycle
GAS5	GO.0007065	1.38e-08	19	Genome Instability	Sister_chromatid_cohesion
GAS5	GO.0010941	0.0246822	67	Resisting Cell Death	Regulation_of_cell_death
GAS5	GO.0031577	0.000255853	6	Genome Instability	Spindle_checkpoint
GAS5	GO.0032200	0.000341287	12	Enabling Replicative Immortality	Telomere_organization
GAS5	GO.0046605	0.00041225	7	Genome Instability	Regulation_of_centrosome_cycle
GAS5	GO.0051383	0.000896646	4	Genome Instability	Kinetochore_organization
GAS5	GO.0051988	0.00787382	3	Genome Instability	Regulation_of_attachment_of_spindle_microtubules_to_kinetochore
GAS5	GO.0060548	0.014702	44	Resisting Cell Death	Negative_regulation_of_cell_death
GAS5	GO.0070848	0.0310021	2	Sustaining proliferative signaling	Response_to_growth_factor_stimulus
GNAS.AS1	GO.0006281	0.0155159	5	Genome Instability	DNA_repair
GNAS.AS1	GO.0007049	0.00155151	11	Evading Growth Suppressors	Cell_cycle
GNAS.AS1	GO.0051988	0.0343872	1	Genome Instability	Regulation_of_attachment_of_spindle_microtubules_to_kinetochore
H1FX.AS1	GO.0000819	0.0331975	7	Genome Instability	Sister_chromatid_segregation
H1FX.AS1	GO.0007049	0.00520192	7	Evading Growth Suppressors	Cell_cycle
H1FX.AS1	GO.0051988	0.0193694	1	Genome Instability	Regulation_of_attachment_of_spindle_microtubules_to_kinetochore
HCG18	GO.0007049	0.0126372	2	Evading Growth Suppressors	Cell_cycle
HNRNPU.AS1	GO.0000819	0.0396054	32	Genome Instability	Sister_chromatid_segregation
HNRNPU.AS1	GO.0001525	0.00922381	10	Angiogenesis	Angiogenesis
HNRNPU.AS1	GO.0007049	0.00283943	32	Evading Growth Suppressors	Cell_cycle
HNRNPU.AS1	GO.0007065	0.00501267	6	Genome Instability	Sister_chromatid_cohesion
HOTAIR	GO.0000819	0.00045141	24	Genome Instability	Sister_chromatid_segregation
HOTAIR	GO.0006281	0.000156013	13	Genome Instability	DNA_repair
HOTAIR	GO.0007049	0.000108984	24	Evading Growth Suppressors	Cell_cycle
HOTAIRM1	GO.0034330	0.00112402	10	Activating Invasion	Cell_junction_organization
HOTAIRM1	GO.0090398	0.0173298	3	Enabling Replicative Immortality	Cellular_senescence
HOTTIP	GO.0010718	0.00202289	1	Activating Invasion	Positive_regulation_of_epithelial_to_mesenchymal_transition
HOTTIP	GO.0034330	0.00912769	1	Activating Invasion	Cell_junction_organization
HOTTIP	GO.0045321	0.0204263	1	Tumor-Promoting Inflammation	Leukocyte_activation
HOTTIP	GO.0060548	0.0431715	1	Resisting Cell Death	Negative_regulation_of_cell_death
JPX	GO.0000819	4.15e-15	85	Genome Instability	Sister_chromatid_segregation
JPX	GO.0006281	2.69e-12	33	Genome Instability	DNA_repair
JPX	GO.0007049	3.47e-30	85	Evading Growth Suppressors	Cell_cycle
JPX	GO.0007065	1.48e-11	16	Genome Instability	Sister_chromatid_cohesion
JPX	GO.0007166	0.0306071	5	Sustaining proliferative signaling	Cell_surface_receptor_signaling_pathway
JPX	GO.0008283	0.000420998	9	Evading Growth Suppressors	Cell_proliferation
JPX	GO.0010941	0.019184	33	Resisting Cell Death	Regulation_of_cell_death
JPX	GO.0031577	4.22e-05	5	Genome Instability	Spindle_checkpoint
JPX	GO.0032200	0.00113786	7	Enabling Replicative Immortality	Telomere_organization
JPX	GO.0046605	0.0219469	3	Genome Instability	Regulation_of_centrosome_cycle
JPX	GO.0051383	0.000921487	3	Genome Instability	Kinetochore_organization
JPX	GO.0060548	0.0046799	24	Resisting Cell Death	Negative_regulation_of_cell_death
JPX	GO.0090398	0.0140142	3	Enabling Replicative Immortality	Cellular_senescence
KCNQ1OT1	GO.0001525	0.0288112	9	Angiogenesis	Angiogenesis
KCNQ1OT1	GO.0007049	0.0139766	30	Evading Growth Suppressors	Cell_cycle
KCNQ1OT1	GO.0010718	0.0218427	3	Activating Invasion	Positive_regulation_of_epithelial_to_mesenchymal_transition
KCNQ1OT1	GO.0010941	0.00163952	36	Resisting Cell Death	Regulation_of_cell_death
KCNQ1OT1	GO.0030997	0.028996	1	Genome Instability	Regulation_of_centriole-centriole_cohesion
KCNQ1OT1	GO.0045321	0.0191579	12	Tumor-Promoting Inflammation	Leukocyte_activation
KCNQ1OT1	GO.0060548	0.0181591	21	Resisting Cell Death	Negative_regulation_of_cell_death
KCNQ1OT1	GO.0090399	0.0127373	2	Enabling Replicative Immortality	Replicative_senescence
KTN1.AS1	GO.0000819	0.0230557	20	Genome Instability	Sister_chromatid_segregation
KTN1.AS1	GO.0007049	0.000190161	20	Evading Growth Suppressors	Cell_cycle
KTN1.AS1	GO.0007065	0.0307523	3	Genome Instability	Sister_chromatid_cohesion
KTN1.AS1	GO.0034330	0.0270502	4	Activating Invasion	Cell_junction_organization
KTN1.AS1	GO.0046605	0.0237398	2	Genome Instability	Regulation_of_centrosome_cycle
LINC00094	GO.0000819	5.15e-05	95	Genome Instability	Sister_chromatid_segregation
LINC00094	GO.0001525	0.000184324	25	Angiogenesis	Angiogenesis
LINC00094	GO.0006281	4.12e-07	44	Genome Instability	DNA_repair
LINC00094	GO.0007049	6.35e-09	95	Evading Growth Suppressors	Cell_cycle
LINC00094	GO.0007065	5.42e-06	16	Genome Instability	Sister_chromatid_cohesion
LINC00094	GO.0010718	0.0199644	5	Activating Invasion	Positive_regulation_of_epithelial_to_mesenchymal_transition
LINC00094	GO.0010941	0.00169503	79	Resisting Cell Death	Regulation_of_cell_death
LINC00094	GO.0031577	0.0166482	4	Genome Instability	Spindle_checkpoint
LINC00094	GO.0032200	0.00222557	11	Enabling Replicative Immortality	Telomere_organization
LINC00094	GO.0034330	0.0272352	13	Activating Invasion	Cell_junction_organization
LINC00094	GO.0046605	0.00353483	6	Genome Instability	Regulation_of_centrosome_cycle
LINC00094	GO.0051383	0.012205	3	Genome Instability	Kinetochore_organization
LINC00094	GO.0060548	0.0013328	52	Resisting Cell Death	Negative_regulation_of_cell_death
LINC00116	GO.0006091	0.00172905	4	Disrupting Cellular Energetics	Generation_of_precursor_metabolites_and_energy
LINC00152	GO.0001525	3.86e-11	22	Angiogenesis	Angiogenesis
LINC00152	GO.0006954	0.0186189	12	Tumor-Promoting Inflammation	Inflammatory_response
LINC00152	GO.0007155	0.0137155	8	Activating Invasion	Cell_adhesion
LINC00152	GO.0010718	0.015856	3	Activating Invasion	Positive_regulation_of_epithelial_to_mesenchymal_transition
LINC00152	GO.0034330	3.03e-05	11	Activating Invasion	Cell_junction_organization
LINC00152	GO.0045321	0.00298897	13	Tumor-Promoting Inflammation	Leukocyte_activation
LINC00173	GO.0001525	0.0241141	3	Angiogenesis	Angiogenesis
LINC00174	GO.0001525	5.48e-05	16	Angiogenesis	Angiogenesis
LINC00174	GO.0006954	0.032588	14	Tumor-Promoting Inflammation	Inflammatory_response
LINC00174	GO.0007155	0.0252316	9	Activating Invasion	Cell_adhesion
LINC00174	GO.0010718	0.00535048	4	Activating Invasion	Positive_regulation_of_epithelial_to_mesenchymal_transition
LINC00174	GO.0010941	0.00509546	39	Resisting Cell Death	Regulation_of_cell_death
LINC00174	GO.0034330	0.00145792	10	Activating Invasion	Cell_junction_organization
LINC00174	GO.0045321	0.00240198	16	Tumor-Promoting Inflammation	Leukocyte_activation
LINC00174	GO.0060548	0.0177131	24	Resisting Cell Death	Negative_regulation_of_cell_death
LINC00176	GO.0007065	0.0231941	2	Genome Instability	Sister_chromatid_cohesion
LINC00176	GO.0032200	0.0205389	2	Enabling Replicative Immortality	Telomere_organization
LINC00205	GO.0001525	2.4e-06	26	Angiogenesis	Angiogenesis
LINC00205	GO.0007049	0.00186689	62	Evading Growth Suppressors	Cell_cycle
LINC00205	GO.0007065	0.0246389	8	Genome Instability	Sister_chromatid_cohesion
LINC00205	GO.0007155	0.0447603	13	Activating Invasion	Cell_adhesion
LINC00205	GO.0008283	0.0410866	9	Evading Growth Suppressors	Cell_proliferation
LINC00205	GO.0010718	3.64e-05	8	Activating Invasion	Positive_regulation_of_epithelial_to_mesenchymal_transition
LINC00205	GO.0010941	0.00257436	66	Resisting Cell Death	Regulation_of_cell_death
LINC00205	GO.0016477	0.0410168	6	Activating Invasion	Cell_migration
LINC00205	GO.0034330	0.000824516	15	Activating Invasion	Cell_junction_organization
LINC00205	GO.0045321	0.00163426	25	Tumor-Promoting Inflammation	Leukocyte_activation
LINC00205	GO.0060548	0.0451123	37	Resisting Cell Death	Negative_regulation_of_cell_death
LINC00240	GO.0007049	0.041603	13	Evading Growth Suppressors	Cell_cycle
LINC00240	GO.0012501	0.0141667	2	Resisting Cell Death	Programmed_cell_death
LINC00242	GO.0001525	2.04e-08	22	Angiogenesis	Angiogenesis
LINC00242	GO.0007155	0.00469976	11	Activating Invasion	Cell_adhesion
LINC00242	GO.0010718	0.0375669	3	Activating Invasion	Positive_regulation_of_epithelial_to_mesenchymal_transition
LINC00242	GO.0010941	1.11e-06	53	Resisting Cell Death	Regulation_of_cell_death
LINC00242	GO.0016477	9.79e-05	8	Activating Invasion	Cell_migration
LINC00242	GO.0034330	0.00014283	12	Activating Invasion	Cell_junction_organization
LINC00242	GO.0060548	5.73e-05	33	Resisting Cell Death	Negative_regulation_of_cell_death
LINC00263	GO.0000819	0.0372302	31	Genome Instability	Sister_chromatid_segregation
LINC00263	GO.0006281	8.12e-05	16	Genome Instability	DNA_repair
LINC00263	GO.0007049	2.6e-05	31	Evading Growth Suppressors	Cell_cycle
LINC00265	GO.0032200	0.0303989	1	Enabling Replicative Immortality	Telomere_organization
LINC00313	GO.0007049	0.00937877	17	Evading Growth Suppressors	Cell_cycle
LINC00319	GO.0006281	3.98e-05	8	Genome Instability	DNA_repair
LINC00319	GO.0007049	8.63e-07	15	Evading Growth Suppressors	Cell_cycle
LINC00319	GO.0032200	0.0292771	2	Enabling Replicative Immortality	Telomere_organization
LINC00319	GO.0090398	0.00323967	2	Enabling Replicative Immortality	Cellular_senescence
LINC00338	GO.0000819	0.0238117	22	Genome Instability	Sister_chromatid_segregation
LINC00338	GO.0006281	0.00257876	12	Genome Instability	DNA_repair
LINC00338	GO.0007049	0.00649878	22	Evading Growth Suppressors	Cell_cycle
LINC00338	GO.0008283	0.0111849	5	Evading Growth Suppressors	Cell_proliferation
LINC00339	GO.0000819	4.4e-11	112	Genome Instability	Sister_chromatid_segregation
LINC00339	GO.0006281	7.37e-09	40	Genome Instability	DNA_repair
LINC00339	GO.0007049	4.54e-25	112	Evading Growth Suppressors	Cell_cycle
LINC00339	GO.0007065	2.71e-09	18	Genome Instability	Sister_chromatid_cohesion
LINC00339	GO.0010941	0.0270165	55	Resisting Cell Death	Regulation_of_cell_death
LINC00339	GO.0031577	6.35e-06	7	Genome Instability	Spindle_checkpoint
LINC00339	GO.0032200	4.38e-05	12	Enabling Replicative Immortality	Telomere_organization
LINC00339	GO.0046605	0.000795573	6	Genome Instability	Regulation_of_centrosome_cycle
LINC00339	GO.0051383	2.04e-05	5	Genome Instability	Kinetochore_organization
LINC00339	GO.0051988	0.00426979	3	Genome Instability	Regulation_of_attachment_of_spindle_microtubules_to_kinetochore
LINC00339	GO.0060548	0.0124722	37	Resisting Cell Death	Negative_regulation_of_cell_death
LINC00339	GO.0090399	0.0449056	2	Enabling Replicative Immortality	Replicative_senescence
LINC00341	GO.0001525	0.000133879	15	Angiogenesis	Angiogenesis
LINC00341	GO.0008283	0.0353146	6	Evading Growth Suppressors	Cell_proliferation
LINC00341	GO.0010718	0.000580985	5	Activating Invasion	Positive_regulation_of_epithelial_to_mesenchymal_transition
LINC00341	GO.0010941	1.29e-06	50	Resisting Cell Death	Regulation_of_cell_death
LINC00341	GO.0016477	0.0451784	4	Activating Invasion	Cell_migration
LINC00341	GO.0034330	0.00405247	9	Activating Invasion	Cell_junction_organization
LINC00341	GO.0045321	0.0227489	13	Tumor-Promoting Inflammation	Leukocyte_activation
LINC00341	GO.0060548	3.05e-05	32	Resisting Cell Death	Negative_regulation_of_cell_death
LINC00342	GO.0045321	0.00490153	4	Tumor-Promoting Inflammation	Leukocyte_activation
LINC00472	GO.0001525	3.64e-07	27	Angiogenesis	Angiogenesis
LINC00472	GO.0007155	0.00127252	17	Activating Invasion	Cell_adhesion
LINC00472	GO.0008283	0.0337946	9	Evading Growth Suppressors	Cell_proliferation
LINC00472	GO.0010718	2.8e-05	8	Activating Invasion	Positive_regulation_of_epithelial_to_mesenchymal_transition
LINC00472	GO.0010941	3.03e-07	80	Resisting Cell Death	Regulation_of_cell_death
LINC00472	GO.0016477	0.00301006	8	Activating Invasion	Cell_migration
LINC00472	GO.0034330	1.53e-05	18	Activating Invasion	Cell_junction_organization
LINC00472	GO.0045321	0.0296826	20	Tumor-Promoting Inflammation	Leukocyte_activation
LINC00472	GO.0060548	1.4e-07	56	Resisting Cell Death	Negative_regulation_of_cell_death
LINC00473	GO.0001525	1.63e-05	14	Angiogenesis	Angiogenesis
LINC00473	GO.0006954	0.00189175	14	Tumor-Promoting Inflammation	Inflammatory_response
LINC00473	GO.0010718	0.00155286	4	Activating Invasion	Positive_regulation_of_epithelial_to_mesenchymal_transition
LINC00473	GO.0010941	1.05e-10	49	Resisting Cell Death	Regulation_of_cell_death
LINC00473	GO.0034330	0.000472351	9	Activating Invasion	Cell_junction_organization
LINC00473	GO.0045321	0.000615503	14	Tumor-Promoting Inflammation	Leukocyte_activation
LINC00473	GO.0060548	3.26e-08	32	Resisting Cell Death	Negative_regulation_of_cell_death
LINC00493	GO.0046605	0.0415094	1	Genome Instability	Regulation_of_centrosome_cycle
LINC00493	GO.0051988	0.0129515	1	Genome Instability	Regulation_of_attachment_of_spindle_microtubules_to_kinetochore
LINC00525	GO.0045321	0.0164604	4	Tumor-Promoting Inflammation	Leukocyte_activation
LINC00525	GO.0051383	0.0303626	1	Genome Instability	Kinetochore_organization
MAGI2.AS3	GO.0001525	1.27e-08	39	Angiogenesis	Angiogenesis
MAGI2.AS3	GO.0007155	0.00384155	22	Activating Invasion	Cell_adhesion
MAGI2.AS3	GO.0010718	0.000709375	8	Activating Invasion	Positive_regulation_of_epithelial_to_mesenchymal_transition
MAGI2.AS3	GO.0010941	3.13e-05	106	Resisting Cell Death	Regulation_of_cell_death
MAGI2.AS3	GO.0016477	0.00169259	11	Activating Invasion	Cell_migration
MAGI2.AS3	GO.0034330	3.64e-05	23	Activating Invasion	Cell_junction_organization
MAGI2.AS3	GO.0045321	1.44e-05	41	Tumor-Promoting Inflammation	Leukocyte_activation
MAGI2.AS3	GO.0060548	0.00010122	68	Resisting Cell Death	Negative_regulation_of_cell_death
MCF2L.AS1	GO.0006281	0.023284	9	Genome Instability	DNA_repair
MCF2L.AS1	GO.0007049	0.0498565	17	Evading Growth Suppressors	Cell_cycle
MCF2L.AS1	GO.0008283	0.00689193	5	Evading Growth Suppressors	Cell_proliferation
MCF2L.AS1	GO.0010718	0.000346994	4	Activating Invasion	Positive_regulation_of_epithelial_to_mesenchymal_transition
MCM3AP.AS1	GO.0006281	0.0257651	9	Genome Instability	DNA_repair
MEG3	GO.0001525	7.79e-09	22	Angiogenesis	Angiogenesis
MEG3	GO.0008283	0.0388559	6	Evading Growth Suppressors	Cell_proliferation
MEG3	GO.0010718	0.000645609	5	Activating Invasion	Positive_regulation_of_epithelial_to_mesenchymal_transition
MEG3	GO.0010941	8.41e-08	54	Resisting Cell Death	Regulation_of_cell_death
MEG3	GO.0016477	0.000441773	7	Activating Invasion	Cell_migration
MEG3	GO.0034330	0.0404671	7	Activating Invasion	Cell_junction_organization
MEG3	GO.0045321	0.000305618	18	Tumor-Promoting Inflammation	Leukocyte_activation
MEG3	GO.0060548	3.05e-06	35	Resisting Cell Death	Negative_regulation_of_cell_death
MEG8	GO.0001525	0.000146347	7	Angiogenesis	Angiogenesis
MEG8	GO.0010941	0.00433281	13	Resisting Cell Death	Regulation_of_cell_death
MEG8	GO.0016477	0.03898	2	Activating Invasion	Cell_migration
MEG8	GO.0034330	6.21e-07	8	Activating Invasion	Cell_junction_organization
MFI2.AS1	GO.0000819	0.000899747	29	Genome Instability	Sister_chromatid_segregation
MFI2.AS1	GO.0006281	1.83e-05	18	Genome Instability	DNA_repair
MFI2.AS1	GO.0007049	0.000624852	29	Evading Growth Suppressors	Cell_cycle
MFI2.AS1	GO.0007065	0.0085789	5	Genome Instability	Sister_chromatid_cohesion
MFI2.AS1	GO.0031577	0.0345743	2	Genome Instability	Spindle_checkpoint
MIAT	GO.0001525	0.000884076	7	Angiogenesis	Angiogenesis
MIAT	GO.0007155	0.038322	4	Activating Invasion	Cell_adhesion
MIAT	GO.0060548	0.0162971	10	Resisting Cell Death	Negative_regulation_of_cell_death
MIR3179.1	GO.0000819	0.00868364	1	Genome Instability	Sister_chromatid_segregation
MIR3179.1	GO.0007065	0.00547661	1	Genome Instability	Sister_chromatid_cohesion
MIR4500HG	GO.0010718	0.0200502	1	Activating Invasion	Positive_regulation_of_epithelial_to_mesenchymal_transition
MIR4720	GO.0007049	0.000872481	102	Evading Growth Suppressors	Cell_cycle
MIR4720	GO.0010941	0.00129299	109	Resisting Cell Death	Regulation_of_cell_death
MIR4720	GO.0012501	0.0305919	5	Resisting Cell Death	Programmed_cell_death
MIR4720	GO.0034330	9.99e-05	24	Activating Invasion	Cell_junction_organization
MIR4720	GO.0046605	0.00524183	7	Genome Instability	Regulation_of_centrosome_cycle
MIR4720	GO.0060548	0.000220439	74	Resisting Cell Death	Negative_regulation_of_cell_death
MIR4720	GO.0090224	0.000581214	6	Genome Instability	Regulation_of_spindle_organization
MIR4720	GO.0090398	0.00894764	6	Enabling Replicative Immortality	Cellular_senescence
NEAT1	GO.0001525	0.0363776	11	Angiogenesis	Angiogenesis
NEAT1	GO.0010941	0.000686102	48	Resisting Cell Death	Regulation_of_cell_death
NEAT1	GO.0016477	0.00557369	6	Activating Invasion	Cell_migration
NEAT1	GO.0034330	0.00138541	11	Activating Invasion	Cell_junction_organization
NEAT1	GO.0060548	0.0112987	28	Resisting Cell Death	Negative_regulation_of_cell_death
NEAT1	GO.0090399	0.0234548	2	Enabling Replicative Immortality	Replicative_senescence
NPPA.AS1	GO.0007049	0.0377129	6	Evading Growth Suppressors	Cell_cycle
NPPA.AS1	GO.0008283	0.00251869	3	Evading Growth Suppressors	Cell_proliferation
NPPA.AS1	GO.0010941	0.01815	7	Resisting Cell Death	Regulation_of_cell_death
NPPA.AS1	GO.0034330	0.047006	2	Activating Invasion	Cell_junction_organization
NPPA.AS1	GO.0060548	0.0228612	5	Resisting Cell Death	Negative_regulation_of_cell_death
OIP5.AS1	GO.0006281	0.0375634	9	Genome Instability	DNA_repair
OIP5.AS1	GO.0007049	0.00899325	21	Evading Growth Suppressors	Cell_cycle
OIP5.AS1	GO.0016477	0.0057419	4	Activating Invasion	Cell_migration
PCBP1.AS1	GO.0007049	0.00584364	33	Evading Growth Suppressors	Cell_cycle
PCBP1.AS1	GO.0016477	0.0353576	4	Activating Invasion	Cell_migration
PCBP1.AS1	GO.0034330	0.00239334	9	Activating Invasion	Cell_junction_organization
PCBP1.AS1	GO.0090224	0.0376129	2	Genome Instability	Regulation_of_spindle_organization
RUSC1.AS1	GO.0000819	7.14e-10	78	Genome Instability	Sister_chromatid_segregation
RUSC1.AS1	GO.0006091	0.008345	12	Disrupting Cellular Energetics	Generation_of_precursor_metabolites_and_energy
RUSC1.AS1	GO.0006281	1.39e-09	32	Genome Instability	DNA_repair
RUSC1.AS1	GO.0007049	6.45e-20	78	Evading Growth Suppressors	Cell_cycle
RUSC1.AS1	GO.0007065	9.99e-07	12	Genome Instability	Sister_chromatid_cohesion
RUSC1.AS1	GO.0008283	1.63e-05	12	Evading Growth Suppressors	Cell_proliferation
RUSC1.AS1	GO.0010941	0.00905362	40	Resisting Cell Death	Regulation_of_cell_death
RUSC1.AS1	GO.0032200	0.0126767	6	Enabling Replicative Immortality	Telomere_organization
RUSC1.AS1	GO.0046605	0.00563832	4	Genome Instability	Regulation_of_centrosome_cycle
RUSC1.AS1	GO.0051383	0.0231582	2	Genome Instability	Kinetochore_organization
RUSC1.AS1	GO.0051988	0.00121153	3	Genome Instability	Regulation_of_attachment_of_spindle_microtubules_to_kinetochore
RUSC1.AS1	GO.0060548	0.035144	24	Resisting Cell Death	Negative_regulation_of_cell_death
SNHG1	GO.0000819	3.23e-32	182	Genome Instability	Sister_chromatid_segregation
SNHG1	GO.0006281	1.69e-27	87	Genome Instability	DNA_repair
SNHG1	GO.0007049	2.73e-42	182	Evading Growth Suppressors	Cell_cycle
SNHG1	GO.0007065	1.29e-24	39	Genome Instability	Sister_chromatid_cohesion
SNHG1	GO.0031577	0.000917144	6	Genome Instability	Spindle_checkpoint
SNHG1	GO.0032200	2.03e-07	19	Enabling Replicative Immortality	Telomere_organization
SNHG1	GO.0046605	8.87e-09	13	Genome Instability	Regulation_of_centrosome_cycle
SNHG1	GO.0051383	1.14e-05	6	Genome Instability	Kinetochore_organization
SNHG1	GO.0051988	0.0151661	3	Genome Instability	Regulation_of_attachment_of_spindle_microtubules_to_kinetochore
SNHG10	GO.0000819	4.83e-05	17	Genome Instability	Sister_chromatid_segregation
SNHG10	GO.0006281	2.35e-06	11	Genome Instability	DNA_repair
SNHG10	GO.0007049	6.4e-06	17	Evading Growth Suppressors	Cell_cycle
SNHG10	GO.0007065	0.000767892	4	Genome Instability	Sister_chromatid_cohesion
SNHG10	GO.0010941	0.0190906	11	Resisting Cell Death	Regulation_of_cell_death
SNHG10	GO.0051383	0.0470653	1	Genome Instability	Kinetochore_organization
SNHG10	GO.0060548	0.00139226	10	Resisting Cell Death	Negative_regulation_of_cell_death
SNHG12	GO.0000819	0.0426748	3	Genome Instability	Sister_chromatid_segregation
SNHG12	GO.0006281	0.00587149	2	Genome Instability	DNA_repair
SNHG12	GO.0007049	0.00263994	3	Evading Growth Suppressors	Cell_cycle
SNHG12	GO.0007065	0.0270874	1	Genome Instability	Sister_chromatid_cohesion
SNHG12	GO.0032200	0.0253967	1	Enabling Replicative Immortality	Telomere_organization
SNHG14	GO.0001525	1.38e-09	38	Angiogenesis	Angiogenesis
SNHG14	GO.0007155	0.00189287	21	Activating Invasion	Cell_adhesion
SNHG14	GO.0010718	0.000309287	8	Activating Invasion	Positive_regulation_of_epithelial_to_mesenchymal_transition
SNHG14	GO.0010941	1.93e-06	101	Resisting Cell Death	Regulation_of_cell_death
SNHG14	GO.0016477	0.00015345	12	Activating Invasion	Cell_migration
SNHG14	GO.0034330	5.04e-05	21	Activating Invasion	Cell_junction_organization
SNHG14	GO.0045321	0.00025793	34	Tumor-Promoting Inflammation	Leukocyte_activation
SNHG14	GO.0060548	0.00326913	55	Resisting Cell Death	Negative_regulation_of_cell_death
SNHG15	GO.0000819	8.06e-07	101	Genome Instability	Sister_chromatid_segregation
SNHG15	GO.0006281	1.13e-10	41	Genome Instability	DNA_repair
SNHG15	GO.0007049	1.3e-22	101	Evading Growth Suppressors	Cell_cycle
SNHG15	GO.0007065	6.17e-06	13	Genome Instability	Sister_chromatid_cohesion
SNHG15	GO.0008283	0.00143855	11	Evading Growth Suppressors	Cell_proliferation
SNHG15	GO.0010941	0.0307849	50	Resisting Cell Death	Regulation_of_cell_death
SNHG15	GO.0031577	0.0290203	3	Genome Instability	Spindle_checkpoint
SNHG15	GO.0032200	1.63e-05	12	Enabling Replicative Immortality	Telomere_organization
SNHG15	GO.0046605	0.00320999	5	Genome Instability	Regulation_of_centrosome_cycle
SNHG15	GO.0051383	0.0433997	2	Genome Instability	Kinetochore_organization
SNHG15	GO.0090399	0.0373526	2	Enabling Replicative Immortality	Replicative_senescence
SNHG3	GO.0008283	0.0275874	3	Evading Growth Suppressors	Cell_proliferation
SNHG3	GO.0010941	0.0141119	13	Resisting Cell Death	Regulation_of_cell_death
SNHG3	GO.0032200	0.0115043	3	Enabling Replicative Immortality	Telomere_organization
SNHG3	GO.0046605	0.0132639	2	Genome Instability	Regulation_of_centrosome_cycle
SNHG3	GO.0060548	0.0166656	9	Resisting Cell Death	Negative_regulation_of_cell_death
SNHG5	GO.0000819	0.00836093	11	Genome Instability	Sister_chromatid_segregation
SNHG5	GO.0007049	0.000244966	11	Evading Growth Suppressors	Cell_cycle
SNHG5	GO.0007065	0.00231126	3	Genome Instability	Sister_chromatid_cohesion
SNHG6	GO.0000819	1.46e-07	73	Genome Instability	Sister_chromatid_segregation
SNHG6	GO.0006281	2.19e-06	28	Genome Instability	DNA_repair
SNHG6	GO.0007049	1.89e-14	73	Evading Growth Suppressors	Cell_cycle
SNHG6	GO.0007065	9.9e-05	10	Genome Instability	Sister_chromatid_cohesion
SNHG6	GO.0031577	0.00184436	4	Genome Instability	Spindle_checkpoint
SNHG6	GO.0032200	0.00570671	7	Enabling Replicative Immortality	Telomere_organization
SNHG6	GO.0046605	0.00822867	4	Genome Instability	Regulation_of_centrosome_cycle
SNHG7	GO.0000819	7.26e-28	142	Genome Instability	Sister_chromatid_segregation
SNHG7	GO.0006281	1.37e-18	53	Genome Instability	DNA_repair
SNHG7	GO.0007049	6.36e-51	142	Evading Growth Suppressors	Cell_cycle
SNHG7	GO.0007065	2.82e-19	27	Genome Instability	Sister_chromatid_cohesion
SNHG7	GO.0008283	0.0317343	8	Evading Growth Suppressors	Cell_proliferation
SNHG7	GO.0031577	2.8e-06	7	Genome Instability	Spindle_checkpoint
SNHG7	GO.0032200	7.89e-09	16	Enabling Replicative Immortality	Telomere_organization
SNHG7	GO.0046605	4.35e-07	9	Genome Instability	Regulation_of_centrosome_cycle
SNHG7	GO.0051383	9.74e-09	7	Genome Instability	Kinetochore_organization
SNHG7	GO.0051988	0.00300716	3	Genome Instability	Regulation_of_attachment_of_spindle_microtubules_to_kinetochore
SNORD3A	GO.0006281	0.0048177	4	Genome Instability	DNA_repair
SNORD3A	GO.0007155	0.0437838	2	Activating Invasion	Cell_adhesion
SNORD3A	GO.0051383	0.0178165	1	Genome Instability	Kinetochore_organization
SNORD3A	GO.0060548	0.00636995	5	Resisting Cell Death	Negative_regulation_of_cell_death
SNORD3B.1	GO.0001525	0.043161	2	Angiogenesis	Angiogenesis
SNORD3B.1	GO.0006281	0.0187043	3	Genome Instability	DNA_repair
SOS1.IT1	GO.0006091	0.0144069	1	Disrupting Cellular Energetics	Generation_of_precursor_metabolites_and_energy
SSPO	GO.0030997	0.012395	1	Genome Instability	Regulation_of_centriole-centriole_cohesion
SSPO	GO.0060548	0.0462884	10	Resisting Cell Death	Negative_regulation_of_cell_death
TDRG1	GO.0007049	0.0199663	15	Evading Growth Suppressors	Cell_cycle
TDRG1	GO.0010941	0.039795	15	Resisting Cell Death	Regulation_of_cell_death
TDRG1	GO.0034330	0.0060263	5	Activating Invasion	Cell_junction_organization
TDRG1	GO.0060548	0.00109407	14	Resisting Cell Death	Negative_regulation_of_cell_death
THAP7.AS1	GO.0006281	0.0234219	3	Genome Instability	DNA_repair
THAP7.AS1	GO.0090398	0.0399423	1	Enabling Replicative Immortality	Cellular_senescence
TP73.AS1	GO.0001525	2.65e-05	33	Angiogenesis	Angiogenesis
TP73.AS1	GO.0007155	0.0080368	22	Activating Invasion	Cell_adhesion
TP73.AS1	GO.0010718	0.0185343	6	Activating Invasion	Positive_regulation_of_epithelial_to_mesenchymal_transition
TP73.AS1	GO.0010941	0.000833179	104	Resisting Cell Death	Regulation_of_cell_death
TP73.AS1	GO.0016477	0.0229414	9	Activating Invasion	Cell_migration
TP73.AS1	GO.0019882	0.000719294	7	Avoiding Immune Destruction	Antigen_processing_and_presentation
TP73.AS1	GO.0034330	0.000661021	21	Activating Invasion	Cell_junction_organization
TP73.AS1	GO.0045321	0.0102218	33	Tumor-Promoting Inflammation	Leukocyte_activation
TP73.AS1	GO.0060548	0.00378612	64	Resisting Cell Death	Negative_regulation_of_cell_death
TRAF3IP2.AS1	GO.0010718	0.0415451	2	Activating Invasion	Positive_regulation_of_epithelial_to_mesenchymal_transition
TRAF3IP2.AS1	GO.0060548	0.0447884	12	Resisting Cell Death	Negative_regulation_of_cell_death
WASIR2	GO.0007049	0.0241633	2	Evading Growth Suppressors	Cell_cycle
WASIR2	GO.0010718	0.00806765	1	Activating Invasion	Positive_regulation_of_epithelial_to_mesenchymal_transition
WASIR2	GO.0034330	0.0360165	1	Activating Invasion	Cell_junction_organization
XIST	GO.0001525	6.83e-05	11	Angiogenesis	Angiogenesis
XIST	GO.0008283	0.00981051	5	Evading Growth Suppressors	Cell_proliferation
XIST	GO.0010941	0.0014349	25	Resisting Cell Death	Regulation_of_cell_death
XIST	GO.0045321	0.0328663	8	Tumor-Promoting Inflammation	Leukocyte_activation
XIST	GO.0060548	0.025478	14	Resisting Cell Death	Negative_regulation_of_cell_death
ZNF833P	GO.0000819	0.00107478	27	Genome Instability	Sister_chromatid_segregation
ZNF833P	GO.0006281	2.05e-06	12	Genome Instability	DNA_repair
ZNF833P	GO.0007049	1.08e-11	27	Evading Growth Suppressors	Cell_cycle
ZNF833P	GO.0007065	0.000129548	5	Genome Instability	Sister_chromatid_cohesion
ZNF833P	GO.0031577	0.00578621	2	Genome Instability	Spindle_checkpoint
ZNF833P	GO.0046605	0.0127147	2	Genome Instability	Regulation_of_centrosome_cycle
ZNF883	GO.0001525	0.00035273	7	Angiogenesis	Angiogenesis
ZNF883	GO.0007155	0.0236283	4	Activating Invasion	Cell_adhesion
ZNF883	GO.0016477	0.00560581	3	Activating Invasion	Cell_migration
ZNRD1.AS1	GO.0002767	0.00944364	1	Avoiding Immune Destruction	Immune_response-inhibiting_cell_surface_receptor_signaling_pathway
ZNRD1.AS1	GO.0006281	0.0213821	5	Genome Instability	DNA_repair
ZNRD1.AS1	GO.0019882	2.33e-06	4	Avoiding Immune Destruction	Antigen_processing_and_presentation
ZNRD1.AS1	GO.0032200	0.04279	2	Enabling Replicative Immortality	Telomere_organization
ZNRD1.AS1	GO.0045321	0.0417991	4	Tumor-Promoting Inflammation	Leukocyte_activation

## Sheet: readme
Table name	Description
hallmark vs GO terms	Relationship between cancer hallmarks and GO terms
goterm_gene	Genes in each of GO terms
lncRNA_significant hallmarks	hallmark functions associated with each ce-lncRNA
